# Supplementary material for: Genome-wide identification and analysis of the invertase gene family in tobacco (Nicotiana tabacum) reveals NtNINV10 participating the sugar metabolism
Source: Front Plant Sci. 2023 Jun 2;14:1164296. doi: 10.3389/fpls.2023.1164296 (PMC10272776; doi:10.3389/fpls.2023.1164296)
Supplement: Supplementary file 2 [file Table_1.xlsx]

## Sheet: Table S1
TABLE S1: The characters of 36 INV gene family members and properties of INV proteins in Nicotiana tabacum.
Name	HD Gene ID	K326 Gene ID	Chromosome	start	end	AA	MW	PI	Localization	Signal Protein	TMH
NtNINV1	Ntab0004980	Nitab4.5_0003838g0090	Chr12	78336309	78341132	665	75417.4	6.59	chlo	-	-
NtNINV2	Ntab0062270	Nitab4.5_0010832g0020	Chr15	92921102	92927595	653	73441.5	5.93	chlo	-	-
NtNINV3	Ntab0080050	Nitab4.5_0001082g0080	Chr17	25063163	25073145	598	68059.1	6.03	chlo	-	-
NtNINV4	Ntab0115490	Nitab4.5_0000962g0090	Chr14	11894651	11901355	654	73632.8	5.8	chlo	-	-
NtNINV5	Ntab0268130	Nitab4.5_0002561g0010	Chr22	72396941	72401290	570	65058.6	6.16	chlo	-	-
NtNINV6	Ntab0381030	Nitab4.5_0000589g0010	Ntab_scaffold_2233	634172	638763	569	64834.5	6.42	chlo	-	-
NtNINV7	Ntab0454350	Nitab4.5_0013267g0010	Chr18	81427141	81430535	559	63787.1	5.9	chlo	-	-
NtNINV8	Ntab0463010	Nitab4.5_0002561g0010	Ntab_scaffold_2625	151346	155823	570	65042.6	6.16	chlo	-	-
NtNINV9	Ntab0523750	Nitab4.5_0009861g0010	Chr21	22686113	22692290	642	72836.6	6.89	cyto	-	-
NtNINV10	Ntab0536640	Nitab4.5_0006735g0060	Chr08	29011692	29017134	597	67783	7.9	chlo	-	-
NtNINV11	Ntab0726080	Nitab4.5_0007733g0010	Chr01	207397533	207402090	569	64923.6	6.52	chlo	-	-
NtNINV12	Ntab0749920	Nitab4.5_0000283g0090	Chr06	91848445	91852135	567	64491.2	6.75	chlo	-	-
NtNINV13	Ntab0760370	Nitab4.5_0000589g0010	Chr04	117168647	117173238	569	64834.5	6.42	chlo	-	-
NtNINV14	Ntab0816270	Nitab4.5_0003838g0090	Chr06	27848412	27853197	647	73417.1	5.85	chlo	-	-
NtNINV15	Ntab0867180	Nitab4.5_0000365g0230	Chr04	159743875	159748879	552	62752	6.01	cyto	-	-
NtNINV16	Ntab0886640	Nitab4.5_0000283g0090	Ntab_scaffold_792	900659	904381	567	64461.2	6.75	chlo	-	-
NtNINV17	Ntab0895230	Nitab4.5_0009198g0020	Chr09	108197041	108202686	552	62735.9	5.92	chlo	-	-
NtNINV18	Ntab0933060	Nitab4.5_0013267g0010	Ntab_scaffold_882	14186	18685	558	63830.3	6.11	chlo	-	-
NtNINV19	Ntab0968460	Nitab4.5_0000303g0260	Chr10	8191362	8196053	551	62728.1	6.01	chlo	-	-
NtNINV20	Ntab0975180	Nitab4.5_0002561g0010	Ntab_scaffold_964	1314721	1319168	570	65042.6	6.16	chlo	-	-
NtCWINV1	Ntab0287340	Nitab4.5_0010324g0010	Chr01	29751485	29755275	523	58470	5.22	nucl	-	-
NtCWINV2	Ntab0425780	Nitab4.5_0003404g0040	Chr23	29586877	29591749	588	66832.9	8.54	vacu	30-31	+
NtCWINV3	Ntab0425790	Nitab4.5_0003404g0020	Chr23	29754334	29761228	522	59067.1	8.94	vacu	31-32	+
NtCWINV4	Ntab0604540	Nitab4.5_0001875g0110	Ntab_scaffold_3484	16377	20663	643	72919.2	9.26	cyto	-	-
NtCWINV5	Ntab0604630	Nitab4.5_0001875g0110	Ntab_scaffold_3484	193567	197058	584	66466.7	9.2	cyto	-	-
NtCWINV6	Ntab0604650	Nitab4.5_0001875g0110	Ntab_scaffold_3484	218989	222608	580	65944.1	8.74	vacu	31-32	+
NtCWINV7	Ntab0619880	Nitab4.5_0002654g0150	Chr18	40293720	40313847	687	77548.9	7.58	cyto	-	-
NtCWINV8	Ntab0635170	Nitab4.5_0010324g0010	Ntab_scaffold_3743	114454	118394	573	64311.7	5.37	vacu	20-21	-
NtCWINV9	Ntab0648040	Nitab4.5_0001933g0080	Chr13	54125663	54131625	506	58026.4	9.37	vacu	31-32	+
NtCWINV10	Ntab0823350	Nitab4.5_0003404g0020	Chr19	58263379	58269548	526	59640.6	8.84	vacu	31-32	+
NtCWINV11	Ntab0823360	Nitab4.5_0003404g0040	Chr19	58357080	58361656	588	66917	8.55	chlo	30-31	-
NtCWINV12	Ntab0941470	Nitab4.5_0011403g0010	Chr19	53883984	53888884	562	64201.3	9.23	vacu	30-31	+
NtVINV1	Ntab0276370	Nitab4.5_0001383g0030	Chr04	73023053	73026934	640	70918.7	5.44	cyto	-	+
NtVINV2	Ntab0321670	Nitab4.5_0001780g0120	Chr01	89753904	89758063	643	71111.1	5.4	cyto	-	+
NtVINV3	Ntab0400250	Nitab4.5_0000993g0100	Chr03	63932111	63936347	629	69553	5.89	E.R	-	+
NtVINV4	Ntab0863490	Nitab4.5_0000993g0100	Ntab_scaffold_744	1200885	1206795	646	71949.7	6.5	nucl	-	+

## Sheet: Table S2
Table S2: Detailed information of motif for NtINVs
Motif	Sequence	Annotation
Motif1	HMRSYFWLDLKQLNDIYRYKTEEYSHTAVNKFNVIPDSJPEWVFDFMPSRGGYFIGNVSPAHMDFRWFCLGNCIAILSSLATPEQASAIMDLIEARWEELVGEMPLKICYPAJEGHEWRIVTGCDPKNTR	Glyco_hydro_100
Motif2	ASFKVLHDPVRNTETJDADFGESAIGRVAPVDSGFWWIILLRAYTKSTGDTSLAEMPECQKGMRLILSLCLSEGFDTFPTLLCADGCSMIDRRMGVYGYPIEIQALFFMALRC	Glyco_hydro_100
Motif3	WSYHNGGSWPVLLWLLTAACIKTGRPQIARRAIELAESRLSKDSWPEYYDGKLGRFIGKQARKFQTWSIAGYLVAKMMLE	Glyco_hydro_101
Motif4	EVLNYDQVFVRDFVPSALAFLMNGEPEIVKNFJLKTLRLQSWEKKIDRFKLGEGVMP	Glyco_hydro_102
Motif5	GPMYYNGVYHLFYQYNPKGSVWGNIVWAHSVSTDLINWIPLEPAIYPSKIFDKYGTWSGSATILPGNKPIILYTGIVDANKTQVQNYAIPANLSDPYLRKWIKPDNNPLIVADISINKTQFRDPTTAWMGQDGHWRILVGSVREHRGLAILYKSKDFMKWTKAKHPLHSATNTGNWECPDFFP	Glyco_hydro_32
Motif6	PHPIIVEAWEALRRTLVTFRGQPVGTIAA	None
Motif7	VTRFEYYTVGTYDTKKDRYIPDNTSVDGWKGLRLDYGNYYASKSFYDPSKNRRILWGWANESDSVD	Glyco_hydro_32_N
Motif8	KGSTVQGGLGPFGLLTLASKNLEEYTPVFFRVFKAQBKYKV	BETA-FRUCTOFURANOSIDASE, INSOLUBLE ISOENZYME CWINV1-RELATED
Motif9	IYRYKTEEYSHTAVNKFNVIPDSJPEWVFDFMPSRGGYFIGNVSPAHMDFRWFCLGNCIAILSSLATPEQASAIMDLIESRWZELVGEMPLKICYPAIEGHEWRIVTGCDPKN	Glyco_hydro_100
Motif10	SHLGLDALEEDKQMKPVLKRS	None

## Sheet: Table S3
TABLE S3: Different parameters related to gene duplication and evolution of NtINV genes.
Gene ID	Gene Name	Chromosome	Gene ID	Gene Name	Chr	Similarity	Ka	Ks	Ka/Ks	Duplication type	Selection type
Ntab0115490	NtNINV4	Chr14	Ntab0062270	NtNINV2	Chr15	96.84	0.0055062	0.088804	0.0620039	Segmental	Purifying
Ntab0268130	NtNINV5	Chr22	Ntab0463010	NtNINV8	Ntab_scaffold_2625	91.418	0.0027311	0.144627	0.0188841	Segmental	Purifying
Ntab0268130	NtNINV5	Chr22	Ntab0975180	NtNINV20	Ntab_scaffold_964	91.694	0.0027311	0.144627	0.0188841	Segmental	Purifying
Ntab0321670	NtVINV2	Chr01	Ntab0276370	NtVINV1	Chr04	95.996	0.0174385	0.104838	0.166337	Segmental	Purifying
Ntab0400250	NtVINV3	Chr03	Ntab0863490	NtVINV4	Ntab_scaffold_744	94.21	0.0197113	0.0905617	0.217656	Segmental	Purifying
Ntab0425780	NtCWINV2	Chr23	Ntab0425790	NtCWINV3	Chr23	86.434	0.0955519	0.537406	0.177802	Tandem	Purifying
Ntab0454350	NtNINV7	Chr18	Ntab0268130	NtNINV5	Chr22	88.163	0.061956	0.904776	0.0684767	Segmental	Purifying
Ntab0463010	NtNINV8	Ntab_scaffold_2625	Ntab0975180	NtNINV20	Ntab_scaffold_964	99.33	NA	NA	NA	Segmental
Ntab0604630	NtCWINV5	Ntab_scaffold_3484	Ntab0604650	NtCWINV6	Ntab_scaffold_3484	88.102	0.083491	0.527036	0.158416	Tandem	Purifying
Ntab0648040	NtCWINV9	Chr13	Ntab0425780	NtCWINV2	Chr23	85.604	0.118502	0.617722	0.191837	Segmental	Purifying
Ntab0648040	NtCWINV9	Chr13	Ntab0823350	NtCWINV10	Chr19	93.794	0.0401393	0.15863	0.253038	Segmental	Purifying
Ntab0726080	NtNINV11	Chr01	Ntab0749920	NtNINV12	Chr06	90.664	0.0546065	0.477628	0.114328	Segmental	Purifying
Ntab0726080	NtNINV11	Chr01	Ntab0886640	NtNINV16	Ntab_scaffold_792	90.349	0.0550023	0.475781	0.115604	Segmental	Purifying
Ntab0749920	NtNINV12	Chr06	Ntab0886640	NtNINV16	Ntab_scaffold_792	95.285	0.000853	0.077428	0.0110176	Segmental	Purifying
Ntab0760370	NtNINV13	Chr04	Ntab0381030	NtNINV6	Ntab_scaffold_2233	100	NA	NA	NA	Segmental
Ntab0823350	NtCWINV10	Chr19	Ntab0823360	NtCWINV11	Chr19	83.322	0.0882745	0.592137	0.149078	Tandem	Purifying
Ntab0823350	NtCWINV10	Chr19	Ntab0425780	NtCWINV2	Chr23	84.158	0.0927639	0.543674	0.170624	Segmental	Purifying
Ntab0867180	NtNINV15	Chr04	Ntab0895230	NtNINV17	Chr09	94.01	0.0044164	0.0716319	0.0616546	Segmental	Purifying

## Sheet: Table S4
Table S4: Detailed information of cis-acting elements identified in promoter region of NtINVs
Motif Sequence	Number	Short Function	Class
GTTTTCTTAC/ATTCTCTAAC	12	cis-acting element involved in defense and stress responsiveness	Abiotic/biotic stress
CTAACGTATT/GACACGTATG	7	cis-acting element involved in light responsiveness	Abiotic/biotic stress
CCGAAA	22	cis-acting element involved in low-temperature responsiveness	Abiotic/biotic stress
AAACCA	53	cis-acting regulatory element essential for the anaerobic induction	Abiotic/biotic stress
C/TACGTG	63	cis-acting regulatory element involved in light responsiveness	Abiotic/biotic stress
CCCCCG	4	enhancer-like element involved in anoxic specific inducibility	Abiotic/biotic stress
GGTTAA/GGGCGG	40	light responsive element	Abiotic/biotic stress
CAACTG	27	MYB binding site involved in drought-inducibility	Abiotic/biotic stress
AACCTAA	8	MYB binding site involved in light responsiveness	Abiotic/biotic stress
ATTAAT	67	part of a conserved DNA module involved in light responsiveness	Abiotic/biotic stress
TTACTTAA/CTTTATCA/CAAATGAA(A/G)A	94	part of a light responsive element	Abiotic/biotic stress
AGAAACAA	12	part of a module for light response	Abiotic/biotic stress
AAATTTCCT	1	wound-responsive element	Abiotic/biotic stress
CATGCATG	1	cis-acting regulatory element involved in seed-specific regulation	Development
GCCACT	6	cis-acting regulatory element related to meristem expression	Development
TGAGTCA	7	cis-regulatory element involved in endosperm expression	Development
CAAT(A/T)ATTG	1	element involved in differentiation of the palisade mesophyll cells	Development
TAACAAACTCCA	2	involved in endosperm-specific negative expression	Development
AACGAC	12	auxin-responsive element	Hormone
TATCCCA	6	cis-acting element involved in gibberellin-responsiveness	Hormone
CCATCTTTTT	18	cis-acting element involved in salicylic acid responsiveness	Hormone
ACGTG/AACCCGG	52	cis-acting element involved in the abscisic acid responsiveness	Hormone
GGTCCAT	3	cis-acting regulatory element involved in auxin responsiveness	Hormone
TGACG/CGTCA	42	cis-acting regulatory element involved in the MeJA-responsiveness	Hormone
CCTTTTG/TCTGTTG	14	gibberellin-responsive element	Hormone
ATAGAAATCAA	5	binding site of AT-rich DNA binding protein (ATBP-1)	Transcription
CAAAGATATC	5	cis-acting regulatory element involved in circadian control	Transcription
aaaAaaC(G/C)GTTA	3	MYB binding site involved in flavonoid biosynthetic genes regulation	Transcription
CAACGG	4	MYBHv1 binding site	Transcription
GATGACATGG	11	cis-acting regulatory element involved in zein metabolism regulation	Transcription
GAATTTAATTAA	2	60K protein binding site	Transcription
CAAAT	421	common cis-acting element in promoter and enhancer regions	Transcription
TATAAAT	1106	core promoter element around -30 of transcription start	Transcription
TAAAATACT	3	element for maximal elicitor-mediated activation (2copies)	Transcription
CACTATCTAAC	1	part of a conserved DNA module array (CMA3)	Transcription
atCATTTTCACt	1	protein binding site	Transcription

## Sheet: Table S5
Table S3: Information about NtINVs regulation networks
MiRNA	Family	Target	TF	Family	Target
nta-miR156a	nta-miR156	NtNINV1	LOC107759135	B3	NtVINV3
nta-miR156a	nta-miR156	NtVINV3	LOC107759135	B3	NtCWINV10
nta-miR156a	nta-miR156	NtNINV9	LOC107759135	B3	NtCWINV10
nta-miR156a	nta-miR156	NtCWINV7	LOC107759137	NAC	NtNINV7
nta-miR156a	nta-miR156	NtNINV14	LOC107759137	NAC	NtNINV7
nta-miR156a	nta-miR156	NtVINV4	LOC107759137	NAC	NtCWINV9
nta-miR156b	nta-miR156	NtNINV1	LOC107759518	MYB	NtNINV7
nta-miR156b	nta-miR156	NtVINV3	LOC107759518	MYB	NtCWINV10
nta-miR156b	nta-miR156	NtNINV9	LOC107759518	MYB	NtVINV4
nta-miR156b	nta-miR156	NtCWINV7	LOC107759670	bZIP	NtNINV14
nta-miR156b	nta-miR156	NtNINV14	LOC107760186	MYB	NtCWINV10
nta-miR156b	nta-miR156	NtVINV4	LOC107760186	MYB	NtNINV18
nta-miR156c	nta-miR156	NtNINV1	LOC107760309	B3	NtNINV16
nta-miR156c	nta-miR156	NtVINV3	LOC107760438	MYB	NtCWINV7
nta-miR156c	nta-miR156	NtNINV9	LOC107760438	MYB	NtCWINV9
nta-miR156c	nta-miR156	NtCWINV7	LOC107760438	MYB	NtNINV14
nta-miR156c	nta-miR156	NtNINV14	LOC107760506	Trihelix	NtNINV10
nta-miR156c	nta-miR156	NtVINV4	LOC107760506	Trihelix	NtCWINV7
nta-miR156d	nta-miR156	NtNINV1	LOC107760614	NAC	NtNINV7
nta-miR156d	nta-miR156	NtVINV3	LOC107760614	NAC	NtNINV18
nta-miR156d	nta-miR156	NtNINV9	LOC107760739	bZIP	NtVINV1
nta-miR156d	nta-miR156	NtCWINV7	LOC107760739	bZIP	NtNINV14
nta-miR156d	nta-miR156	NtNINV14	LOC107760739	bZIP	NtCWINV12
nta-miR156d	nta-miR156	NtVINV4	LOC107761153	MYB	NtNINV3
nta-miR156e	nta-miR156	NtNINV1	LOC107761153	MYB	NtNINV6
nta-miR156e	nta-miR156	NtVINV3	LOC107761153	MYB	NtNINV13
nta-miR156e	nta-miR156	NtNINV9	LOC107761153	MYB	NtNINV17
nta-miR156e	nta-miR156	NtCWINV7	LOC107761813	MIKC_MADS	NtNINV1
nta-miR156e	nta-miR156	NtNINV14	LOC107761813	MIKC_MADS	NtCWINV1
nta-miR156e	nta-miR156	NtVINV4	LOC107761813	MIKC_MADS	NtNINV6
nta-miR156f	nta-miR156	NtNINV1	LOC107761813	MIKC_MADS	NtCWINV6
nta-miR156f	nta-miR156	NtNINV2	LOC107761813	MIKC_MADS	NtCWINV8
nta-miR156f	nta-miR156	NtNINV4	LOC107761813	MIKC_MADS	NtNINV13
nta-miR156f	nta-miR156	NtVINV3	LOC107761813	MIKC_MADS	NtNINV14
nta-miR156f	nta-miR156	NtNINV9	LOC107761813	MIKC_MADS	NtNINV14
nta-miR156f	nta-miR156	NtCWINV7	LOC107761813	MIKC_MADS	NtNINV19
nta-miR156f	nta-miR156	NtNINV14	LOC107761881	C2H2	NtNINV8
nta-miR156f	nta-miR156	NtVINV4	LOC107761881	C2H2	NtNINV8
nta-miR156g	nta-miR156	NtNINV4	LOC107761881	C2H2	NtNINV11
nta-miR156g	nta-miR156	NtCWINV7	LOC107761881	C2H2	NtNINV18
nta-miR156g	nta-miR156	NtCWINV12	LOC107761881	C2H2	NtNINV20
nta-miR156h	nta-miR156	NtNINV4	LOC107761881	C2H2	NtNINV20
nta-miR156h	nta-miR156	NtCWINV7	LOC107762099	ERF	NtNINV5
nta-miR156h	nta-miR156	NtCWINV12	LOC107762099	ERF	NtCWINV10
nta-miR156i	nta-miR156	NtNINV4	LOC107762209	MYB	NtNINV7
nta-miR156i	nta-miR156	NtCWINV7	LOC107762209	MYB	NtCWINV10
nta-miR156i	nta-miR156	NtCWINV12	LOC107762209	MYB	NtNINV18
nta-miR156j	nta-miR156	NtNINV4	LOC107762217	MIKC_MADS	NtNINV8
nta-miR156j	nta-miR156	NtCWINV7	LOC107762217	MIKC_MADS	NtNINV20
nta-miR156j	nta-miR156	NtCWINV12	LOC107762262	ERF	NtNINV5
nta-miR159	nta-miR159	NtCWINV1	LOC107762262	ERF	NtCWINV10
nta-miR159	nta-miR159	NtNINV9	LOC107762610	WRKY	NtNINV18
nta-miR159	nta-miR159	NtCWINV8	LOC107762948	WRKY	NtCWINV9
nta-miR164a	nta-miR164	NtNINV5	LOC107763009	G2-like	NtNINV3
nta-miR164a	nta-miR164	NtCWINV2	LOC107763021	NAC	NtNINV7
nta-miR164a	nta-miR164	NtNINV8	LOC107763047	SBP	NtNINV6
nta-miR164a	nta-miR164	NtCWINV11	LOC107763047	SBP	NtNINV13
nta-miR164a	nta-miR164	NtNINV20	LOC107763082	TCP	NtVINV1
nta-miR164b	nta-miR164	NtNINV5	LOC107763082	TCP	NtNINV8
nta-miR164b	nta-miR164	NtCWINV2	LOC107763082	TCP	NtNINV20
nta-miR164b	nta-miR164	NtNINV8	LOC107763565	MYB	NtNINV2
nta-miR164b	nta-miR164	NtCWINV11	LOC107763565	MYB	NtCWINV9
nta-miR164b	nta-miR164	NtNINV20	LOC107763565	MYB	NtCWINV10
nta-miR164c	nta-miR164	NtNINV5	LOC107763698	SBP	NtNINV6
nta-miR164c	nta-miR164	NtCWINV2	LOC107763698	SBP	NtVINV3
nta-miR164c	nta-miR164	NtNINV7	LOC107763698	SBP	NtCWINV3
nta-miR164c	nta-miR164	NtNINV8	LOC107763698	SBP	NtNINV13
nta-miR164c	nta-miR164	NtCWINV11	LOC107763888	Trihelix	NtCWINV4
nta-miR164c	nta-miR164	NtNINV20	LOC107763888	Trihelix	NtNINV12
nta-miR167a	nta-miR167	NtNINV15	LOC107764357	MIKC_MADS	NtCWINV6
nta-miR167a	nta-miR167	NtNINV17	LOC107764357	MIKC_MADS	NtNINV14
nta-miR167b	nta-miR167	NtNINV15	LOC107764357	MIKC_MADS	NtCWINV10
nta-miR167b	nta-miR167	NtNINV17	LOC107765049	G2-like	NtNINV3
nta-miR167c	nta-miR167	NtNINV15	LOC107765238	Dof	NtVINV3
nta-miR167c	nta-miR167	NtNINV17	LOC107765238	Dof	NtVINV3
nta-miR167d	nta-miR167	NtNINV15	LOC107765238	Dof	NtVINV3
nta-miR167d	nta-miR167	NtNINV17	LOC107765238	Dof	NtVINV3
nta-miR167e	nta-miR167	NtNINV15	LOC107765238	Dof	NtCWINV2
nta-miR167e	nta-miR167	NtNINV17	LOC107765238	Dof	NtCWINV2
nta-miR171a	nta-miR171	NtCWINV7	LOC107765238	Dof	NtCWINV3
nta-miR172a	nta-miR172	NtVINV2	LOC107765238	Dof	NtNINV8
nta-miR172a	nta-miR172	NtVINV3	LOC107765238	Dof	NtNINV10
nta-miR172b	nta-miR172	NtVINV2	LOC107765238	Dof	NtCWINV5
nta-miR172b	nta-miR172	NtCWINV7	LOC107765238	Dof	NtCWINV5
nta-miR172c	nta-miR172	NtVINV2	LOC107765238	Dof	NtNINV12
nta-miR172c	nta-miR172	NtVINV3	LOC107765238	Dof	NtNINV14
nta-miR172d	nta-miR172	NtVINV2	LOC107765238	Dof	NtNINV15
nta-miR172d	nta-miR172	NtVINV3	LOC107765238	Dof	NtNINV15
nta-miR172e	nta-miR172	NtVINV2	LOC107765238	Dof	NtNINV15
nta-miR172e	nta-miR172	NtVINV3	LOC107765238	Dof	NtNINV16
nta-miR172f	nta-miR172	NtVINV2	LOC107765238	Dof	NtNINV20
nta-miR172f	nta-miR172	NtVINV3	LOC107766289	bZIP	NtNINV14
nta-miR172g	nta-miR172	NtVINV2	LOC107766289	bZIP	NtCWINV12
nta-miR172g	nta-miR172	NtVINV3	LOC107766306	ERF	NtNINV5
nta-miR172h	nta-miR172	NtVINV2	LOC107766306	ERF	NtVINV3
nta-miR172h	nta-miR172	NtVINV3	LOC107766306	ERF	NtNINV8
nta-miR172i	nta-miR172	NtVINV2	LOC107766306	ERF	NtCWINV10
nta-miR172i	nta-miR172	NtVINV3	LOC107766306	ERF	NtNINV20
nta-miR1919	nta-miR1919	NtNINV15	LOC107766447	E2F/DP	NtNINV10
nta-miR1919	nta-miR1919	NtNINV17	LOC107766579	MIKC_MADS	NtCWINV6
nta-miR390a	nta-miR390	NtNINV1	LOC107766579	MIKC_MADS	NtNINV14
nta-miR390a	nta-miR390	NtNINV6	LOC107767159	MIKC_MADS	NtNINV6
nta-miR390a	nta-miR390	NtNINV7	LOC107767159	MIKC_MADS	NtCWINV3
nta-miR390a	nta-miR390	NtCWINV4	LOC107767159	MIKC_MADS	NtCWINV3
nta-miR390a	nta-miR390	NtCWINV5	LOC107767159	MIKC_MADS	NtCWINV6
nta-miR390a	nta-miR390	NtCWINV7	LOC107767159	MIKC_MADS	NtNINV13
nta-miR390a	nta-miR390	NtNINV12	LOC107767621	NAC	NtCWINV2
nta-miR390a	nta-miR390	NtNINV13	LOC107767621	NAC	NtCWINV6
nta-miR390a	nta-miR390	NtCWINV10	LOC107767621	NAC	NtCWINV9
nta-miR390a	nta-miR390	NtNINV16	LOC107768279	TALE	NtNINV3
nta-miR390b	nta-miR390	NtCWINV4	LOC107768279	TALE	NtNINV3
nta-miR390b	nta-miR390	NtCWINV5	LOC107768279	TALE	NtNINV3
nta-miR390b	nta-miR390	NtNINV12	LOC107768279	TALE	NtVINV1
nta-miR390c	nta-miR390	NtCWINV4	LOC107768279	TALE	NtVINV1
nta-miR390c	nta-miR390	NtCWINV5	LOC107768279	TALE	NtCWINV1
nta-miR390c	nta-miR390	NtNINV12	LOC107768279	TALE	NtVINV2
nta-miR394	nta-miR394	NtNINV6	LOC107768279	TALE	NtVINV2
nta-miR394	nta-miR394	NtVINV3	LOC107768279	TALE	NtVINV2
nta-miR394	nta-miR394	NtNINV13	LOC107768279	TALE	NtVINV2
nta-miR395a	nta-miR395	NtNINV3	LOC107768279	TALE	NtVINV2
nta-miR395a	nta-miR395	NtCWINV7	LOC107768279	TALE	NtVINV2
nta-miR395b	nta-miR395	NtNINV3	LOC107768279	TALE	NtCWINV2
nta-miR395b	nta-miR395	NtCWINV7	LOC107768279	TALE	NtNINV10
nta-miR395c	nta-miR395	NtNINV3	LOC107768279	TALE	NtCWINV4
nta-miR395c	nta-miR395	NtCWINV7	LOC107768279	TALE	NtCWINV4
nta-miR399a	nta-miR399	NtNINV1	LOC107768279	TALE	NtCWINV4
nta-miR399a	nta-miR399	NtNINV2	LOC107768279	TALE	NtCWINV4
nta-miR399a	nta-miR399	NtNINV4	LOC107768279	TALE	NtCWINV5
nta-miR399a	nta-miR399	NtNINV18	LOC107768279	TALE	NtCWINV7
nta-miR399b	nta-miR399	NtNINV1	LOC107768279	TALE	NtCWINV7
nta-miR399b	nta-miR399	NtNINV2	LOC107768279	TALE	NtCWINV8
nta-miR399b	nta-miR399	NtNINV4	LOC107768279	TALE	NtNINV11
nta-miR399b	nta-miR399	NtNINV18	LOC107768279	TALE	NtNINV11
nta-miR399c	nta-miR399	NtNINV1	LOC107768279	TALE	NtNINV11
nta-miR399c	nta-miR399	NtNINV2	LOC107768279	TALE	NtNINV12
nta-miR399c	nta-miR399	NtNINV4	LOC107768279	TALE	NtNINV12
nta-miR399c	nta-miR399	NtNINV18	LOC107768279	TALE	NtCWINV10
nta-miR399d	nta-miR399	NtNINV1	LOC107768279	TALE	NtCWINV10
nta-miR399d	nta-miR399	NtNINV2	LOC107768279	TALE	NtCWINV10
nta-miR399d	nta-miR399	NtNINV4	LOC107768279	TALE	NtCWINV10
nta-miR399d	nta-miR399	NtNINV18	LOC107768279	TALE	NtCWINV10
nta-miR399e	nta-miR399	NtNINV1	LOC107768279	TALE	NtCWINV10
nta-miR399e	nta-miR399	NtNINV2	LOC107768279	TALE	NtCWINV10
nta-miR399e	nta-miR399	NtNINV4	LOC107768279	TALE	NtCWINV10
nta-miR399e	nta-miR399	NtNINV18	LOC107768279	TALE	NtCWINV10
nta-miR399f	nta-miR399	NtNINV1	LOC107768279	TALE	NtVINV4
nta-miR399f	nta-miR399	NtNINV2	LOC107768279	TALE	NtNINV18
nta-miR399f	nta-miR399	NtNINV4	LOC107768279	TALE	NtNINV18
nta-miR399f	nta-miR399	NtNINV18	LOC107769080	ERF	NtNINV5
nta-miR399g	nta-miR399	NtNINV1	LOC107769080	ERF	NtVINV3
nta-miR399g	nta-miR399	NtNINV2	LOC107769080	ERF	NtCWINV3
nta-miR399g	nta-miR399	NtNINV4	LOC107769080	ERF	NtCWINV10
nta-miR399g	nta-miR399	NtNINV18	LOC107769170	LBD	NtNINV3
nta-miR477a	nta-miR477	NtVINV2	LOC107769170	LBD	NtCWINV4
nta-miR477b	nta-miR478	NtNINV3	LOC107769170	LBD	NtCWINV4
nta-miR479a	nta-miR479	NtNINV3	LOC107769170	LBD	NtCWINV11
nta-miR482b-3p	nta-miR482	NtNINV7	LOC107769170	LBD	NtNINV17
nta-miR482b-3p	nta-miR482	NtNINV18	LOC107769199	NAC	NtCWINV8
nta-miR482b-5p	nta-miR482	NtVINV3	LOC107769199	NAC	NtCWINV9
nta-miR482b-5p	nta-miR482	NtCWINV3	LOC107769453	GATA	NtNINV6
nta-miR482b-5p	nta-miR482	NtCWINV9	LOC107769453	GATA	NtCWINV6
nta-miR5303c	nta-miR5303	NtNINV1	LOC107769453	GATA	NtNINV13
nta-miR5303c	nta-miR5303	NtCWINV1	LOC107769908	WRKY	NtNINV18
nta-miR5303c	nta-miR5303	NtCWINV8	LOC107769959	TCP	NtNINV3
nta-miR6019a	nta-miR6019	NtNINV2	LOC107769959	TCP	NtNINV3
nta-miR6019a	nta-miR6019	NtVINV3	LOC107769959	TCP	NtVINV1
nta-miR6019b	nta-miR6019	NtNINV2	LOC107769959	TCP	NtVINV1
nta-miR6019b	nta-miR6019	NtVINV3	LOC107769959	TCP	NtNINV19
nta-miR6020a-3p	nta-miR6020	NtVINV1	LOC107769986	MYB	NtCWINV7
nta-miR6020a-3p	nta-miR6020	NtCWINV3	LOC107769986	MYB	NtNINV18
nta-miR6020a-3p	nta-miR6020	NtCWINV9	LOC107770058	Dof	NtNINV1
nta-miR6020a-5p	nta-miR6020	NtCWINV1	LOC107770058	Dof	NtVINV3
nta-miR6020a-5p	nta-miR6020	NtNINV7	LOC107770058	Dof	NtVINV3
nta-miR6020a-5p	nta-miR6020	NtCWINV8	LOC107770058	Dof	NtVINV3
nta-miR6020b	nta-miR6020	NtNINV2	LOC107770058	Dof	NtCWINV2
nta-miR6020b	nta-miR6020	NtCWINV7	LOC107770058	Dof	NtCWINV3
nta-miR6021	nta-miR6021	NtNINV3	LOC107770058	Dof	NtNINV8
nta-miR6021	nta-miR6021	NtNINV5	LOC107770058	Dof	NtNINV9
nta-miR6021	nta-miR6021	NtNINV8	LOC107770058	Dof	NtNINV10
nta-miR6021	nta-miR6021	NtNINV17	LOC107770058	Dof	NtCWINV5
nta-miR6021	nta-miR6021	NtCWINV12	LOC107770058	Dof	NtCWINV5
nta-miR6021	nta-miR6021	NtNINV20	LOC107770058	Dof	NtCWINV5
nta-miR6024	nta-miR6024	NtNINV1	LOC107770058	Dof	NtCWINV5
nta-miR6024	nta-miR6024	NtNINV4	LOC107770058	Dof	NtCWINV7
nta-miR6024	nta-miR6024	NtCWINV7	LOC107770058	Dof	NtNINV11
nta-miR6024	nta-miR6024	NtNINV14	LOC107770058	Dof	NtNINV14
nta-miR6024	nta-miR6024	NtNINV18	LOC107770058	Dof	NtNINV14
nta-miR6025a	nta-miR6025	NtCWINV3	LOC107770058	Dof	NtCWINV10
nta-miR6025a	nta-miR6025	NtCWINV7	LOC107770058	Dof	NtNINV15
nta-miR6025a	nta-miR6025	NtCWINV9	LOC107770058	Dof	NtNINV15
nta-miR6025c	nta-miR6025	NtNINV6	LOC107770058	Dof	NtNINV15
nta-miR6025c	nta-miR6025	NtNINV13	LOC107770058	Dof	NtNINV16
nta-miR6025c	nta-miR6025	NtCWINV11	LOC107770058	Dof	NtCWINV12
nta-miR6025d	nta-miR6025	NtCWINV11	LOC107770058	Dof	NtNINV20
nta-miR6025e	nta-miR6025	NtCWINV2	LOC107770237	ARF	NtCWINV10
nta-miR6144	nta-miR6144	NtCWINV7	LOC107770237	ARF	NtNINV15
nta-miR6144	nta-miR6144	NtVINV4	LOC107770569	TCP	NtNINV3
nta-miR6145a	nta-miR6145	NtNINV2	LOC107770569	TCP	NtVINV1
nta-miR6145a	nta-miR6145	NtNINV3	LOC107770569	TCP	NtVINV1
nta-miR6145a	nta-miR6145	NtNINV4	LOC107770569	TCP	NtCWINV4
nta-miR6145c	nta-miR6145	NtCWINV6	LOC107770569	TCP	NtVINV4
nta-miR6145d	nta-miR6145	NtNINV1	LOC107770569	TCP	NtNINV17
nta-miR6145d	nta-miR6145	NtNINV14	LOC107771611	WRKY	NtNINV18
nta-miR6145e	nta-miR6145	NtCWINV2	LOC107771704	LBD	NtNINV3
nta-miR6145e	nta-miR6145	NtNINV9	LOC107771704	LBD	NtNINV3
nta-miR6145e	nta-miR6145	NtNINV18	LOC107771704	LBD	NtCWINV4
nta-miR6145f	nta-miR6145	NtNINV4	LOC107771704	LBD	NtCWINV11
nta-miR6145f	nta-miR6145	NtCWINV12	LOC107771704	LBD	NtCWINV11
nta-miR6146a	nta-miR6146	NtCWINV11	LOC107771704	LBD	NtNINV17
nta-miR6146b	nta-miR6148	NtCWINV7	LOC107773468	MIKC_MADS	NtCWINV6
nta-miR6146b	nta-miR6147	NtVINV4	LOC107773468	MIKC_MADS	NtNINV14
nta-miR6148b	nta-miR6149	NtVINV1	LOC107773468	MIKC_MADS	NtCWINV10
nta-miR6148b	nta-miR6148	NtCWINV7	LOC107773801	ERF	NtNINV5
nta-miR6151a	nta-miR6151	NtNINV10	LOC107773801	ERF	NtCWINV6
nta-miR6151a	nta-miR6151	NtCWINV7	LOC107774101	WRKY	NtNINV18
nta-miR6151b	nta-miR6151	NtNINV10	LOC107774346	LFY	NtVINV3
nta-miR6151b	nta-miR6151	NtCWINV7	LOC107774346	LFY	NtVINV3
nta-miR6151c	nta-miR6151	NtNINV10	LOC107774538	ERF	NtNINV5
nta-miR6151c	nta-miR6151	NtCWINV7	LOC107775004	bZIP	NtNINV4
nta-miR6151d	nta-miR6151	NtNINV10	LOC107775481	MYB_related	NtNINV3
nta-miR6151d	nta-miR6151	NtCWINV7	LOC107775481	MYB_related	NtNINV6
nta-miR6151e	nta-miR6151	NtNINV10	LOC107775481	MYB_related	NtVINV3
nta-miR6151e	nta-miR6151	NtCWINV7	LOC107775481	MYB_related	NtCWINV6
nta-miR6151f	nta-miR6151	NtNINV17	LOC107775481	MYB_related	NtNINV13
nta-miR6151g	nta-miR6151	NtCWINV7	LOC107775481	MYB_related	NtNINV17
nta-miR6151h	nta-miR6151	NtCWINV7	LOC107775481	MYB_related	NtNINV17
nta-miR6151i	nta-miR6151	NtCWINV7	LOC107775566	MYB	NtNINV4
nta-miR6152a	nta-miR6152	NtNINV3	LOC107775566	MYB	NtNINV7
nta-miR6152a	nta-miR6152	NtVINV3	LOC107775566	MYB	NtNINV8
nta-miR6152a	nta-miR6152	NtVINV4	LOC107775566	MYB	NtNINV18
nta-miR6152b	nta-miR6152	NtNINV3	LOC107775566	MYB	NtNINV20
nta-miR6152b	nta-miR6152	NtVINV3	LOC107775685	ERF	NtNINV5
nta-miR6152b	nta-miR6152	NtVINV4	LOC107776067	NAC	NtCWINV9
nta-miR6154a	nta-miR6154	NtNINV2	LOC107776098	ZF-HD	NtNINV4
nta-miR6154a	nta-miR6154	NtNINV4	LOC107776190	BBR-BPC	NtNINV3
nta-miR6154a	nta-miR6154	NtCWINV7	LOC107776190	BBR-BPC	NtNINV3
nta-miR6154b	nta-miR6154	NtNINV2	LOC107776190	BBR-BPC	NtNINV3
nta-miR6154b	nta-miR6154	NtNINV4	LOC107776190	BBR-BPC	NtNINV3
nta-miR6154b	nta-miR6154	NtCWINV7	LOC107776190	BBR-BPC	NtNINV3
nta-miR6156	nta-miR6156	NtNINV2	LOC107776190	BBR-BPC	NtNINV3
nta-miR6156	nta-miR6156	NtNINV3	LOC107776190	BBR-BPC	NtNINV3
nta-miR6156	nta-miR6156	NtNINV4	LOC107776190	BBR-BPC	NtNINV3
nta-miR6156	nta-miR6156	NtCWINV2	LOC107776190	BBR-BPC	NtNINV3
nta-miR6156	nta-miR6156	NtCWINV7	LOC107776190	BBR-BPC	NtNINV3
nta-miR6156	nta-miR6156	NtVINV4	LOC107776190	BBR-BPC	NtVINV1
nta-miR6157	nta-miR6157	NtNINV3	LOC107776190	BBR-BPC	NtVINV1
nta-miR6157	nta-miR6157	NtNINV4	LOC107776190	BBR-BPC	NtVINV1
nta-miR6157	nta-miR6157	NtNINV12	LOC107776190	BBR-BPC	NtVINV1
nta-miR6157	nta-miR6157	NtNINV16	LOC107776190	BBR-BPC	NtVINV1
nta-miR6160	nta-miR6160	NtCWINV7	LOC107776190	BBR-BPC	NtCWINV1
nta-miR6161c	nta-miR6161	NtCWINV3	LOC107776190	BBR-BPC	NtVINV2
nta-miR6161c	nta-miR6161	NtCWINV7	LOC107776190	BBR-BPC	NtVINV2
nta-miR6161c	nta-miR6161	NtCWINV9	LOC107776190	BBR-BPC	NtVINV2
nta-miR6161d	nta-miR6161	NtCWINV2	LOC107776190	BBR-BPC	NtVINV2
nta-miR6161d	nta-miR6161	NtCWINV3	LOC107776190	BBR-BPC	NtVINV2
nta-miR6161d	nta-miR6161	NtCWINV7	LOC107776190	BBR-BPC	NtVINV2
nta-miR6161d	nta-miR6161	NtCWINV9	LOC107776190	BBR-BPC	NtVINV2
nta-miR6162	nta-miR6162	NtVINV1	LOC107776190	BBR-BPC	NtVINV2
nta-miR6162	nta-miR6162	NtCWINV2	LOC107776190	BBR-BPC	NtVINV2
nta-miR6162	nta-miR6162	NtCWINV3	LOC107776190	BBR-BPC	NtVINV2
nta-miR6162	nta-miR6162	NtCWINV9	LOC107776190	BBR-BPC	NtVINV2
nta-miR6162	nta-miR6162	NtNINV14	LOC107776190	BBR-BPC	NtVINV2
nta-miR6162	nta-miR6162	NtCWINV10	LOC107776190	BBR-BPC	NtVINV2
nta-miR6163	nta-miR6163	NtCWINV2	LOC107776190	BBR-BPC	NtVINV2
nta-miR6163	nta-miR6163	NtCWINV7	LOC107776190	BBR-BPC	NtVINV2
nta-miR6164a	nta-miR6164	NtNINV8	LOC107776190	BBR-BPC	NtVINV2
nta-miR6164a	nta-miR6164	NtCWINV11	LOC107776190	BBR-BPC	NtNINV6
nta-miR6164a	nta-miR6164	NtNINV20	LOC107776190	BBR-BPC	NtNINV6
nta-miR6164b	nta-miR6164	NtNINV8	LOC107776190	BBR-BPC	NtNINV6
nta-miR6164b	nta-miR6164	NtCWINV11	LOC107776190	BBR-BPC	NtCWINV3
nta-miR6164b	nta-miR6164	NtNINV20	LOC107776190	BBR-BPC	NtCWINV3
nta-miR827	nta-miR827	NtNINV1	LOC107776190	BBR-BPC	NtNINV7
nta-miR827	nta-miR827	NtNINV6	LOC107776190	BBR-BPC	NtNINV7
nta-miR827	nta-miR827	NtCWINV2	LOC107776190	BBR-BPC	NtNINV7
nta-miR827	nta-miR827	NtCWINV3	LOC107776190	BBR-BPC	NtCWINV8
nta-miR827	nta-miR827	NtCWINV4	LOC107776190	BBR-BPC	NtNINV11
nta-miR827	nta-miR827	NtCWINV5	LOC107776190	BBR-BPC	NtNINV13
nta-miR827	nta-miR827	NtCWINV9	LOC107776190	BBR-BPC	NtNINV13
nta-miR827	nta-miR827	NtNINV11	LOC107776190	BBR-BPC	NtNINV13
nta-miR827	nta-miR827	NtNINV13	LOC107776190	BBR-BPC	NtNINV14
nta-miR827	nta-miR827	NtCWINV11	LOC107776190	BBR-BPC	NtNINV14
			LOC107776190	BBR-BPC	NtNINV14
			LOC107776190	BBR-BPC	NtVINV4
			LOC107776190	BBR-BPC	NtNINV15
			LOC107776190	BBR-BPC	NtNINV16
			LOC107776190	BBR-BPC	NtNINV16
			LOC107776190	BBR-BPC	NtNINV16
			LOC107776190	BBR-BPC	NtNINV16
			LOC107776190	BBR-BPC	NtNINV17
			LOC107776190	BBR-BPC	NtNINV17
			LOC107776190	BBR-BPC	NtNINV18
			LOC107776190	BBR-BPC	NtNINV18
			LOC107776190	BBR-BPC	NtNINV18
			LOC107776190	BBR-BPC	NtNINV18
			LOC107776190	BBR-BPC	NtNINV18
			LOC107776190	BBR-BPC	NtNINV18
			LOC107776190	BBR-BPC	NtNINV18
			LOC107776190	BBR-BPC	NtNINV18
			LOC107776190	BBR-BPC	NtNINV18
			LOC107776190	BBR-BPC	NtCWINV12
			LOC107776190	BBR-BPC	NtCWINV12
			LOC107776190	BBR-BPC	NtCWINV12
			LOC107776226	HD-ZIP	NtNINV19
			LOC107776258	NAC	NtVINV1
			LOC107776514	MIKC_MADS	NtNINV1
			LOC107776514	MIKC_MADS	NtNINV1
			LOC107776514	MIKC_MADS	NtNINV1
			LOC107776514	MIKC_MADS	NtNINV1
			LOC107776514	MIKC_MADS	NtNINV1
			LOC107776514	MIKC_MADS	NtNINV1
			LOC107776514	MIKC_MADS	NtNINV1
			LOC107776514	MIKC_MADS	NtNINV3
			LOC107776514	MIKC_MADS	NtNINV3
			LOC107776514	MIKC_MADS	NtNINV3
			LOC107776514	MIKC_MADS	NtNINV3
			LOC107776514	MIKC_MADS	NtNINV3
			LOC107776514	MIKC_MADS	NtNINV3
			LOC107776514	MIKC_MADS	NtNINV3
			LOC107776514	MIKC_MADS	NtNINV3
			LOC107776514	MIKC_MADS	NtNINV3
			LOC107776514	MIKC_MADS	NtNINV3
			LOC107776514	MIKC_MADS	NtNINV3
			LOC107776514	MIKC_MADS	NtNINV3
			LOC107776514	MIKC_MADS	NtNINV3
			LOC107776514	MIKC_MADS	NtNINV3
			LOC107776514	MIKC_MADS	NtVINV1
			LOC107776514	MIKC_MADS	NtVINV1
			LOC107776514	MIKC_MADS	NtCWINV1
			LOC107776514	MIKC_MADS	NtCWINV1
			LOC107776514	MIKC_MADS	NtCWINV1
			LOC107776514	MIKC_MADS	NtCWINV1
			LOC107776514	MIKC_MADS	NtCWINV1
			LOC107776514	MIKC_MADS	NtCWINV1
			LOC107776514	MIKC_MADS	NtVINV2
			LOC107776514	MIKC_MADS	NtVINV2
			LOC107776514	MIKC_MADS	NtVINV2
			LOC107776514	MIKC_MADS	NtVINV2
			LOC107776514	MIKC_MADS	NtVINV2
			LOC107776514	MIKC_MADS	NtVINV2
			LOC107776514	MIKC_MADS	NtVINV2
			LOC107776514	MIKC_MADS	NtVINV2
			LOC107776514	MIKC_MADS	NtVINV2
			LOC107776514	MIKC_MADS	NtVINV2
			LOC107776514	MIKC_MADS	NtVINV3
			LOC107776514	MIKC_MADS	NtVINV3
			LOC107776514	MIKC_MADS	NtVINV3
			LOC107776514	MIKC_MADS	NtVINV3
			LOC107776514	MIKC_MADS	NtVINV3
			LOC107776514	MIKC_MADS	NtVINV3
			LOC107776514	MIKC_MADS	NtVINV3
			LOC107776514	MIKC_MADS	NtCWINV2
			LOC107776514	MIKC_MADS	NtCWINV2
			LOC107776514	MIKC_MADS	NtCWINV2
			LOC107776514	MIKC_MADS	NtCWINV3
			LOC107776514	MIKC_MADS	NtNINV8
			LOC107776514	MIKC_MADS	NtNINV8
			LOC107776514	MIKC_MADS	NtNINV8
			LOC107776514	MIKC_MADS	NtNINV10
			LOC107776514	MIKC_MADS	NtCWINV5
			LOC107776514	MIKC_MADS	NtCWINV5
			LOC107776514	MIKC_MADS	NtCWINV5
			LOC107776514	MIKC_MADS	NtCWINV5
			LOC107776514	MIKC_MADS	NtCWINV5
			LOC107776514	MIKC_MADS	NtCWINV5
			LOC107776514	MIKC_MADS	NtCWINV5
			LOC107776514	MIKC_MADS	NtCWINV5
			LOC107776514	MIKC_MADS	NtCWINV7
			LOC107776514	MIKC_MADS	NtCWINV8
			LOC107776514	MIKC_MADS	NtCWINV8
			LOC107776514	MIKC_MADS	NtCWINV8
			LOC107776514	MIKC_MADS	NtCWINV8
			LOC107776514	MIKC_MADS	NtCWINV8
			LOC107776514	MIKC_MADS	NtCWINV8
			LOC107776514	MIKC_MADS	NtNINV11
			LOC107776514	MIKC_MADS	NtNINV12
			LOC107776514	MIKC_MADS	NtNINV14
			LOC107776514	MIKC_MADS	NtNINV14
			LOC107776514	MIKC_MADS	NtNINV14
			LOC107776514	MIKC_MADS	NtNINV14
			LOC107776514	MIKC_MADS	NtNINV14
			LOC107776514	MIKC_MADS	NtNINV14
			LOC107776514	MIKC_MADS	NtNINV14
			LOC107776514	MIKC_MADS	NtNINV14
			LOC107776514	MIKC_MADS	NtNINV14
			LOC107776514	MIKC_MADS	NtNINV14
			LOC107776514	MIKC_MADS	NtNINV14
			LOC107776514	MIKC_MADS	NtNINV15
			LOC107776514	MIKC_MADS	NtNINV15
			LOC107776514	MIKC_MADS	NtNINV15
			LOC107776514	MIKC_MADS	NtNINV15
			LOC107776514	MIKC_MADS	NtNINV15
			LOC107776514	MIKC_MADS	NtNINV15
			LOC107776514	MIKC_MADS	NtNINV15
			LOC107776514	MIKC_MADS	NtNINV15
			LOC107776514	MIKC_MADS	NtNINV15
			LOC107776514	MIKC_MADS	NtNINV15
			LOC107776514	MIKC_MADS	NtNINV15
			LOC107776514	MIKC_MADS	NtNINV15
			LOC107776514	MIKC_MADS	NtNINV16
			LOC107776514	MIKC_MADS	NtNINV16
			LOC107776514	MIKC_MADS	NtNINV18
			LOC107776514	MIKC_MADS	NtNINV18
			LOC107776514	MIKC_MADS	NtNINV18
			LOC107776514	MIKC_MADS	NtNINV18
			LOC107776514	MIKC_MADS	NtCWINV12
			LOC107776514	MIKC_MADS	NtCWINV12
			LOC107776514	MIKC_MADS	NtCWINV12
			LOC107776514	MIKC_MADS	NtCWINV12
			LOC107776514	MIKC_MADS	NtCWINV12
			LOC107776514	MIKC_MADS	NtNINV20
			LOC107776514	MIKC_MADS	NtNINV20
			LOC107776514	MIKC_MADS	NtNINV20
			LOC107776521	Dof	NtNINV1
			LOC107776521	Dof	NtNINV1
			LOC107776521	Dof	NtNINV1
			LOC107776521	Dof	NtNINV3
			LOC107776521	Dof	NtNINV4
			LOC107776521	Dof	NtNINV5
			LOC107776521	Dof	NtNINV6
			LOC107776521	Dof	NtVINV3
			LOC107776521	Dof	NtVINV3
			LOC107776521	Dof	NtCWINV2
			LOC107776521	Dof	NtCWINV3
			LOC107776521	Dof	NtNINV8
			LOC107776521	Dof	NtCWINV5
			LOC107776521	Dof	NtCWINV5
			LOC107776521	Dof	NtNINV11
			LOC107776521	Dof	NtNINV13
			LOC107776521	Dof	NtNINV14
			LOC107776521	Dof	NtNINV14
			LOC107776521	Dof	NtCWINV10
			LOC107776521	Dof	NtNINV15
			LOC107776521	Dof	NtNINV15
			LOC107776521	Dof	NtNINV16
			LOC107776521	Dof	NtNINV20
			LOC107776848	ERF	NtNINV5
			LOC107776848	ERF	NtVINV3
			LOC107776848	ERF	NtCWINV3
			LOC107776848	ERF	NtCWINV10
			LOC107777142	AP2	NtNINV1
			LOC107777142	AP2	NtNINV1
			LOC107777142	AP2	NtNINV1
			LOC107777142	AP2	NtNINV3
			LOC107777142	AP2	NtNINV3
			LOC107777142	AP2	NtNINV3
			LOC107777142	AP2	NtNINV3
			LOC107777142	AP2	NtNINV3
			LOC107777142	AP2	NtNINV4
			LOC107777142	AP2	NtVINV1
			LOC107777142	AP2	NtVINV1
			LOC107777142	AP2	NtVINV1
			LOC107777142	AP2	NtVINV1
			LOC107777142	AP2	NtCWINV1
			LOC107777142	AP2	NtCWINV1
			LOC107777142	AP2	NtCWINV1
			LOC107777142	AP2	NtCWINV1
			LOC107777142	AP2	NtVINV2
			LOC107777142	AP2	NtVINV2
			LOC107777142	AP2	NtVINV2
			LOC107777142	AP2	NtVINV2
			LOC107777142	AP2	NtVINV2
			LOC107777142	AP2	NtVINV2
			LOC107777142	AP2	NtVINV2
			LOC107777142	AP2	NtVINV2
			LOC107777142	AP2	NtVINV2
			LOC107777142	AP2	NtVINV3
			LOC107777142	AP2	NtVINV3
			LOC107777142	AP2	NtVINV3
			LOC107777142	AP2	NtVINV3
			LOC107777142	AP2	NtCWINV2
			LOC107777142	AP2	NtCWINV2
			LOC107777142	AP2	NtCWINV2
			LOC107777142	AP2	NtCWINV3
			LOC107777142	AP2	NtNINV8
			LOC107777142	AP2	NtNINV9
			LOC107777142	AP2	NtNINV10
			LOC107777142	AP2	NtNINV10
			LOC107777142	AP2	NtCWINV4
			LOC107777142	AP2	NtCWINV5
			LOC107777142	AP2	NtCWINV5
			LOC107777142	AP2	NtCWINV5
			LOC107777142	AP2	NtCWINV5
			LOC107777142	AP2	NtCWINV5
			LOC107777142	AP2	NtCWINV5
			LOC107777142	AP2	NtCWINV7
			LOC107777142	AP2	NtCWINV8
			LOC107777142	AP2	NtCWINV8
			LOC107777142	AP2	NtCWINV8
			LOC107777142	AP2	NtCWINV8
			LOC107777142	AP2	NtCWINV9
			LOC107777142	AP2	NtNINV11
			LOC107777142	AP2	NtNINV14
			LOC107777142	AP2	NtNINV14
			LOC107777142	AP2	NtNINV14
			LOC107777142	AP2	NtNINV14
			LOC107777142	AP2	NtNINV14
			LOC107777142	AP2	NtNINV14
			LOC107777142	AP2	NtNINV14
			LOC107777142	AP2	NtNINV14
			LOC107777142	AP2	NtCWINV10
			LOC107777142	AP2	NtNINV15
			LOC107777142	AP2	NtNINV15
			LOC107777142	AP2	NtNINV15
			LOC107777142	AP2	NtNINV15
			LOC107777142	AP2	NtNINV15
			LOC107777142	AP2	NtNINV15
			LOC107777142	AP2	NtNINV15
			LOC107777142	AP2	NtNINV16
			LOC107777142	AP2	NtNINV17
			LOC107777142	AP2	NtNINV17
			LOC107777142	AP2	NtNINV17
			LOC107777142	AP2	NtNINV18
			LOC107777142	AP2	NtNINV18
			LOC107777142	AP2	NtNINV18
			LOC107777142	AP2	NtNINV18
			LOC107777142	AP2	NtNINV20
			LOC107777199	GRAS	NtNINV1
			LOC107777199	GRAS	NtNINV3
			LOC107777199	GRAS	NtNINV3
			LOC107777199	GRAS	NtNINV3
			LOC107777199	GRAS	NtNINV3
			LOC107777199	GRAS	NtVINV1
			LOC107777199	GRAS	NtVINV1
			LOC107777199	GRAS	NtCWINV1
			LOC107777199	GRAS	NtCWINV1
			LOC107777199	GRAS	NtVINV2
			LOC107777199	GRAS	NtVINV2
			LOC107777199	GRAS	NtVINV2
			LOC107777199	GRAS	NtVINV2
			LOC107777199	GRAS	NtVINV2
			LOC107777199	GRAS	NtVINV2
			LOC107777199	GRAS	NtVINV2
			LOC107777199	GRAS	NtVINV2
			LOC107777199	GRAS	NtVINV3
			LOC107777199	GRAS	NtVINV3
			LOC107777199	GRAS	NtVINV3
			LOC107777199	GRAS	NtCWINV3
			LOC107777199	GRAS	NtNINV10
			LOC107777199	GRAS	NtCWINV4
			LOC107777199	GRAS	NtCWINV5
			LOC107777199	GRAS	NtCWINV8
			LOC107777199	GRAS	NtCWINV8
			LOC107777199	GRAS	NtNINV14
			LOC107777199	GRAS	NtNINV14
			LOC107777199	GRAS	NtNINV14
			LOC107777199	GRAS	NtVINV4
			LOC107777199	GRAS	NtNINV17
			LOC107777199	GRAS	NtNINV17
			LOC107777199	GRAS	NtNINV18
			LOC107777199	GRAS	NtNINV18
			LOC107777199	GRAS	NtNINV18
			LOC107777199	GRAS	NtNINV18
			LOC107777199	GRAS	NtNINV18
			LOC107777214	ERF	NtNINV5
			LOC107777214	ERF	NtVINV3
			LOC107777214	ERF	NtCWINV10
			LOC107777531	bHLH	NtCWINV3
			LOC107777554	WOX	NtNINV17
			LOC107777680	TCP	NtVINV1
			LOC107777680	TCP	NtVINV1
			LOC107777680	TCP	NtNINV8
			LOC107777680	TCP	NtCWINV6
			LOC107777680	TCP	NtNINV20
			LOC107777976	C2H2	NtNINV3
			LOC107777976	C2H2	NtNINV3
			LOC107777976	C2H2	NtNINV3
			LOC107777976	C2H2	NtNINV3
			LOC107777976	C2H2	NtNINV3
			LOC107777976	C2H2	NtNINV3
			LOC107777976	C2H2	NtNINV3
			LOC107777976	C2H2	NtNINV3
			LOC107777976	C2H2	NtNINV3
			LOC107777976	C2H2	NtNINV3
			LOC107777976	C2H2	NtNINV3
			LOC107777976	C2H2	NtVINV1
			LOC107777976	C2H2	NtVINV1
			LOC107777976	C2H2	NtVINV1
			LOC107777976	C2H2	NtVINV1
			LOC107777976	C2H2	NtVINV1
			LOC107777976	C2H2	NtVINV1
			LOC107777976	C2H2	NtVINV2
			LOC107777976	C2H2	NtVINV2
			LOC107777976	C2H2	NtVINV2
			LOC107777976	C2H2	NtVINV2
			LOC107777976	C2H2	NtVINV2
			LOC107777976	C2H2	NtVINV2
			LOC107777976	C2H2	NtNINV6
			LOC107777976	C2H2	NtCWINV7
			LOC107777976	C2H2	NtNINV11
			LOC107777976	C2H2	NtNINV13
			LOC107777976	C2H2	NtCWINV10
			LOC107777976	C2H2	NtCWINV10
			LOC107777976	C2H2	NtCWINV10
			LOC107777976	C2H2	NtCWINV10
			LOC107777976	C2H2	NtCWINV10
			LOC107777976	C2H2	NtCWINV10
			LOC107777976	C2H2	NtCWINV10
			LOC107777976	C2H2	NtCWINV10
			LOC107777976	C2H2	NtCWINV10
			LOC107777976	C2H2	NtCWINV10
			LOC107777976	C2H2	NtCWINV11
			LOC107777976	C2H2	NtVINV4
			LOC107777976	C2H2	NtVINV4
			LOC107777976	C2H2	NtVINV4
			LOC107777976	C2H2	NtVINV4
			LOC107777976	C2H2	NtCWINV12
			LOC107777976	C2H2	NtCWINV12
			LOC107777976	C2H2	NtCWINV12
			LOC107777976	C2H2	NtCWINV12
			LOC107777976	C2H2	NtCWINV12
			LOC107778042	ERF	NtNINV5
			LOC107778042	ERF	NtCWINV1
			LOC107778042	ERF	NtCWINV8
			LOC107778042	ERF	NtCWINV11
			LOC107778042	ERF	NtCWINV11
			LOC107778042	ERF	NtCWINV11
			LOC107778147	ERF	NtNINV5
			LOC107778147	ERF	NtCWINV1
			LOC107778147	ERF	NtNINV9
			LOC107778147	ERF	NtCWINV6
			LOC107778147	ERF	NtCWINV8
			LOC107778664	G2-like	NtNINV9
			LOC107778664	G2-like	NtNINV10
			LOC107778664	G2-like	NtNINV16
			LOC107779245	MYB	NtNINV6
			LOC107779245	MYB	NtNINV13
			LOC107779611	B3	NtCWINV1
			LOC107779611	B3	NtVINV2
			LOC107779611	B3	NtCWINV8
			LOC107779611	B3	NtNINV12
			LOC107779611	B3	NtNINV16
			LOC107779611	B3	NtNINV16
			LOC107779611	B3	NtNINV16
			LOC107779745	ERF	NtNINV5
			LOC107779745	ERF	NtVINV3
			LOC107779745	ERF	NtCWINV10
			LOC107780563	ERF	NtNINV5
			LOC107780621	LBD	NtNINV3
			LOC107780621	LBD	NtNINV3
			LOC107780621	LBD	NtCWINV4
			LOC107780621	LBD	NtCWINV11
			LOC107780621	LBD	NtCWINV11
			LOC107780621	LBD	NtNINV17
			LOC107781702	E2F/DP	NtNINV10
			LOC107781917	NAC	NtVINV3
			LOC107782685	NAC	NtCWINV2
			LOC107782685	NAC	NtNINV7
			LOC107783127	Trihelix	NtNINV3
			LOC107783127	Trihelix	NtNINV6
			LOC107783127	Trihelix	NtNINV13
			LOC107783484	WRKY	NtNINV18
			LOC107783687	bHLH	NtCWINV3
			LOC107784356	ERF	NtNINV5
			LOC107784356	ERF	NtVINV3
			LOC107784356	ERF	NtCWINV6
			LOC107784356	ERF	NtCWINV10
			LOC107784366	AP2	NtCWINV12
			LOC107784488	NAC	NtCWINV6
			LOC107784488	NAC	NtNINV16
			LOC107785172	ARF	NtVINV4
			LOC107785404	MYB	NtNINV6
			LOC107785404	MYB	NtNINV13
			LOC107785404	MYB	NtCWINV10
			LOC107785538	SBP	NtNINV6
			LOC107785538	SBP	NtNINV7
			LOC107785538	SBP	NtNINV13
			LOC107785674	MYB	NtCWINV9
			LOC107785674	MYB	NtNINV14
			LOC107785674	MYB	NtCWINV10
			LOC107785674	MYB	NtNINV18
			LOC107786347	NAC	NtCWINV6
			LOC107786401	CPP	NtCWINV7
			LOC107786459	BES1	NtCWINV4
			LOC107786459	BES1	NtCWINV4
			LOC107787294	MYB	NtCWINV9
			LOC107787294	MYB	NtNINV18
			LOC107787383	ERF	NtCWINV1
			LOC107787383	ERF	NtCWINV6
			LOC107787383	ERF	NtCWINV8
			LOC107787782	ARF	NtNINV5
			LOC107787814	TCP	NtVINV1
			LOC107787814	TCP	NtVINV1
			LOC107787814	TCP	NtNINV8
			LOC107787814	TCP	NtCWINV6
			LOC107787814	TCP	NtNINV17
			LOC107787814	TCP	NtNINV20
			LOC107788361	EIL	NtNINV4
			LOC107788361	EIL	NtCWINV11
			LOC107788361	EIL	NtCWINV11
			LOC107788442	MYB	NtCWINV9
			LOC107788442	MYB	NtCWINV10
			LOC107788442	MYB	NtNINV16
			LOC107788442	MYB	NtNINV18
			LOC107788512	ERF	NtNINV5
			LOC107788512	ERF	NtNINV5
			LOC107788512	ERF	NtCWINV6
			LOC107788580	ERF	NtNINV5
			LOC107788580	ERF	NtNINV8
			LOC107788580	ERF	NtNINV20
			LOC107788876	LBD	NtCWINV11
			LOC107788876	LBD	NtNINV17
			LOC107789230	C2H2	NtNINV8
			LOC107789230	C2H2	NtCWINV12
			LOC107789230	C2H2	NtNINV20
			LOC107789709	C2H2	NtNINV15
			LOC107789709	C2H2	NtNINV17
			LOC107790356	MYB	NtNINV3
			LOC107790356	MYB	NtNINV6
			LOC107790356	MYB	NtVINV3
			LOC107790356	MYB	NtNINV13
			LOC107790356	MYB	NtNINV17
			LOC107790356	MYB	NtNINV17
			LOC107790642	MYB	NtNINV12
			LOC107791228	MYB	NtNINV17
			LOC107792698	BBR-BPC	NtNINV2
			LOC107792698	BBR-BPC	NtNINV3
			LOC107792698	BBR-BPC	NtNINV3
			LOC107792698	BBR-BPC	NtNINV3
			LOC107792698	BBR-BPC	NtNINV3
			LOC107792698	BBR-BPC	NtNINV3
			LOC107792698	BBR-BPC	NtNINV3
			LOC107792698	BBR-BPC	NtNINV3
			LOC107792698	BBR-BPC	NtNINV4
			LOC107792698	BBR-BPC	NtVINV1
			LOC107792698	BBR-BPC	NtVINV1
			LOC107792698	BBR-BPC	NtVINV1
			LOC107792698	BBR-BPC	NtVINV1
			LOC107792698	BBR-BPC	NtVINV1
			LOC107792698	BBR-BPC	NtVINV1
			LOC107792698	BBR-BPC	NtVINV1
			LOC107792698	BBR-BPC	NtVINV1
			LOC107792698	BBR-BPC	NtCWINV1
			LOC107792698	BBR-BPC	NtVINV2
			LOC107792698	BBR-BPC	NtVINV2
			LOC107792698	BBR-BPC	NtVINV2
			LOC107792698	BBR-BPC	NtVINV2
			LOC107792698	BBR-BPC	NtVINV2
			LOC107792698	BBR-BPC	NtVINV2
			LOC107792698	BBR-BPC	NtVINV2
			LOC107792698	BBR-BPC	NtVINV2
			LOC107792698	BBR-BPC	NtVINV2
			LOC107792698	BBR-BPC	NtVINV2
			LOC107792698	BBR-BPC	NtVINV2
			LOC107792698	BBR-BPC	NtVINV2
			LOC107792698	BBR-BPC	NtVINV2
			LOC107792698	BBR-BPC	NtNINV6
			LOC107792698	BBR-BPC	NtNINV6
			LOC107792698	BBR-BPC	NtNINV6
			LOC107792698	BBR-BPC	NtNINV6
			LOC107792698	BBR-BPC	NtVINV3
			LOC107792698	BBR-BPC	NtVINV3
			LOC107792698	BBR-BPC	NtVINV3
			LOC107792698	BBR-BPC	NtCWINV2
			LOC107792698	BBR-BPC	NtCWINV3
			LOC107792698	BBR-BPC	NtCWINV8
			LOC107792698	BBR-BPC	NtNINV13
			LOC107792698	BBR-BPC	NtNINV13
			LOC107792698	BBR-BPC	NtNINV13
			LOC107792698	BBR-BPC	NtNINV13
			LOC107792698	BBR-BPC	NtNINV14
			LOC107792698	BBR-BPC	NtNINV14
			LOC107792698	BBR-BPC	NtNINV14
			LOC107792698	BBR-BPC	NtNINV14
			LOC107792698	BBR-BPC	NtNINV14
			LOC107792698	BBR-BPC	NtNINV14
			LOC107792698	BBR-BPC	NtNINV14
			LOC107792698	BBR-BPC	NtNINV14
			LOC107792698	BBR-BPC	NtNINV14
			LOC107792698	BBR-BPC	NtCWINV10
			LOC107792698	BBR-BPC	NtCWINV10
			LOC107792698	BBR-BPC	NtNINV16
			LOC107792698	BBR-BPC	NtNINV16
			LOC107792698	BBR-BPC	NtNINV17
			LOC107792698	BBR-BPC	NtNINV17
			LOC107792698	BBR-BPC	NtNINV17
			LOC107792698	BBR-BPC	NtNINV18
			LOC107792698	BBR-BPC	NtNINV18
			LOC107792698	BBR-BPC	NtNINV18
			LOC107792698	BBR-BPC	NtNINV18
			LOC107792698	BBR-BPC	NtNINV18
			LOC107792698	BBR-BPC	NtNINV18
			LOC107792698	BBR-BPC	NtNINV18
			LOC107792698	BBR-BPC	NtNINV18
			LOC107792698	BBR-BPC	NtNINV18
			LOC107792698	BBR-BPC	NtCWINV12
			LOC107792698	BBR-BPC	NtCWINV12
			LOC107793050	WRKY	NtNINV18
			LOC107793226	C2H2	NtCWINV12
			LOC107794045	C2H2	NtCWINV12
			LOC107794050	NAC	NtNINV7
			LOC107794330	TCP	NtNINV3
			LOC107794330	TCP	NtVINV1
			LOC107794330	TCP	NtVINV1
			LOC107794493	MYB	NtNINV12
			LOC107795081	bHLH	NtVINV1
			LOC107795081	bHLH	NtCWINV3
			LOC107795560	Dof	NtVINV3
			LOC107795560	Dof	NtCWINV5
			LOC107795560	Dof	NtCWINV7
			LOC107795560	Dof	NtNINV11
			LOC107796597	Dof	NtNINV1
			LOC107796597	Dof	NtVINV3
			LOC107796597	Dof	NtNINV11
			LOC107796597	Dof	NtNINV14
			LOC107796720	C2H2	NtNINV6
			LOC107796720	C2H2	NtCWINV7
			LOC107796720	C2H2	NtNINV13
			LOC107796720	C2H2	NtCWINV12
			LOC107796763	MYB_related	NtNINV3
			LOC107796763	MYB_related	NtVINV3
			LOC107796763	MYB_related	NtNINV17
			LOC107796763	MYB_related	NtNINV17
			LOC107797072	MIKC_MADS	NtNINV6
			LOC107797072	MIKC_MADS	NtCWINV3
			LOC107797072	MIKC_MADS	NtNINV13
			LOC107797149	ERF	NtNINV5
			LOC107797149	ERF	NtCWINV10
			LOC107797718	MYB_related	NtNINV9
			LOC107798317	ERF	NtNINV3
			LOC107798317	ERF	NtNINV3
			LOC107798317	ERF	NtNINV3
			LOC107798317	ERF	NtNINV5
			LOC107798317	ERF	NtCWINV6
			LOC107798317	ERF	NtCWINV11
			LOC107798348	ARF	NtNINV5
			LOC107798398	Trihelix	NtCWINV1
			LOC107798398	Trihelix	NtCWINV8
			LOC107798466	ERF	NtNINV5
			LOC107798466	ERF	NtCWINV1
			LOC107798466	ERF	NtVINV3
			LOC107798466	ERF	NtNINV8
			LOC107798466	ERF	NtCWINV8
			LOC107798466	ERF	NtCWINV10
			LOC107798466	ERF	NtNINV20
			LOC107798905	C3H	NtNINV1
			LOC107798905	C3H	NtNINV4
			LOC107798905	C3H	NtVINV3
			LOC107798905	C3H	NtCWINV7
			LOC107798905	C3H	NtNINV14
			LOC107798905	C3H	NtNINV15
			LOC107798916	WRKY	NtNINV18
			LOC107799467	CAMTA	NtCWINV7
			LOC107799467	CAMTA	NtNINV18
			LOC107800699	C2H2	NtCWINV12
			LOC107800804	ERF	NtCWINV1
			LOC107800804	ERF	NtNINV8
			LOC107800804	ERF	NtNINV9
			LOC107800804	ERF	NtCWINV8
			LOC107800804	ERF	NtNINV20
			LOC107801199	HSF	NtNINV16
			LOC107801353	ERF	NtNINV3
			LOC107801353	ERF	NtCWINV7
			LOC107802176	LBD	NtNINV3
			LOC107802176	LBD	NtCWINV4
			LOC107802176	LBD	NtCWINV4
			LOC107802176	LBD	NtCWINV11
			LOC107802176	LBD	NtCWINV11
			LOC107802176	LBD	NtNINV17
			LOC107802207	bHLH	NtVINV1
			LOC107802207	bHLH	NtNINV8
			LOC107802207	bHLH	NtNINV20
			LOC107802463	Dof	NtNINV3
			LOC107802531	MYB	NtNINV14
			LOC107802531	MYB	NtNINV18
			LOC107802634	MIKC_MADS	NtCWINV6
			LOC107802634	MIKC_MADS	NtNINV14
			LOC107802761	NAC	NtNINV1
			LOC107802761	NAC	NtNINV4
			LOC107802761	NAC	NtNINV6
			LOC107802761	NAC	NtNINV13
			LOC107802761	NAC	NtNINV14
			LOC107802866	MYB_related	NtNINV3
			LOC107802866	MYB_related	NtVINV3
			LOC107802866	MYB_related	NtVINV3
			LOC107802866	MYB_related	NtCWINV6
			LOC107802866	MYB_related	NtNINV17
			LOC107802866	MYB_related	NtNINV17
			LOC107802866	MYB_related	NtCWINV12
			LOC107802931	FAR1	NtNINV7
			LOC107803128	GATA	NtVINV2
			LOC107803128	GATA	NtNINV18
			LOC107803539	C2H2	NtCWINV12
			LOC107803698	MYB_related	NtNINV3
			LOC107803829	WRKY	NtNINV18
			LOC107803851	MIKC_MADS	NtNINV9
			LOC107803851	MIKC_MADS	NtNINV14
			LOC107803997	ERF	NtNINV5
			LOC107804466	C2H2	NtCWINV3
			LOC107804466	C2H2	NtVINV4
			LOC107804504	ERF	NtNINV5
			LOC107804504	ERF	NtNINV9
			LOC107804504	ERF	NtCWINV6
			LOC107804592	MYB_related	NtNINV2
			LOC107804592	MYB_related	NtCWINV7
			LOC107804649	bZIP	NtNINV7
			LOC107804649	bZIP	NtNINV7
			LOC107804649	bZIP	NtCWINV5
			LOC107804649	bZIP	NtCWINV11
			LOC107804649	bZIP	NtNINV18
			LOC107804649	bZIP	NtNINV18
			LOC107804908	ERF	NtNINV5
			LOC107804908	ERF	NtCWINV1
			LOC107804908	ERF	NtVINV3
			LOC107804908	ERF	NtNINV8
			LOC107804908	ERF	NtNINV9
			LOC107804908	ERF	NtCWINV6
			LOC107804908	ERF	NtCWINV8
			LOC107804908	ERF	NtNINV20
			LOC107805064	NAC	NtCWINV2
			LOC107805064	NAC	NtNINV7
			LOC107805064	NAC	NtCWINV9
			LOC107805064	NAC	NtNINV14
			LOC107805141	MYB	NtCWINV1
			LOC107805141	MYB	NtCWINV8
			LOC107806257	CAMTA	NtCWINV7
			LOC107806257	CAMTA	NtNINV18
			LOC107806391	GATA	NtNINV9
			LOC107806391	GATA	NtNINV17
			LOC107806810	GATA	NtVINV2
			LOC107807098	MIKC_MADS	NtNINV6
			LOC107807098	MIKC_MADS	NtCWINV6
			LOC107807098	MIKC_MADS	NtNINV13
			LOC107807277	bZIP	NtNINV14
			LOC107807277	bZIP	NtCWINV12
			LOC107807320	WRKY	NtNINV18
			LOC107807574	ERF	NtCWINV6
			LOC107807704	C2H2	NtCWINV6
			LOC107807704	C2H2	NtCWINV9
			LOC107807704	C2H2	NtNINV14
			LOC107807727	NAC	NtNINV7
			LOC107807727	NAC	NtNINV7
			LOC107807727	NAC	NtCWINV9
			LOC107807727	NAC	NtNINV14
			LOC107807956	G2-like	NtNINV3
			LOC107808010	ERF	NtNINV5
			LOC107808040	Trihelix	NtNINV6
			LOC107808040	Trihelix	NtNINV8
			LOC107808040	Trihelix	NtNINV13
			LOC107808040	Trihelix	NtNINV17
			LOC107808040	Trihelix	NtNINV20
			LOC107808166	ERF	NtNINV5
			LOC107808166	ERF	NtCWINV1
			LOC107808166	ERF	NtCWINV8
			LOC107808400	bZIP	NtNINV3
			LOC107808400	bZIP	NtNINV7
			LOC107808400	bZIP	NtNINV7
			LOC107808400	bZIP	NtNINV18
			LOC107808400	bZIP	NtNINV18
			LOC107808466	ERF	NtNINV3
			LOC107808466	ERF	NtNINV5
			LOC107808466	ERF	NtCWINV4
			LOC107808560	LBD	NtNINV3
			LOC107808560	LBD	NtCWINV4
			LOC107808560	LBD	NtCWINV4
			LOC107808560	LBD	NtCWINV5
			LOC107808560	LBD	NtNINV17
			LOC107809033	Dof	NtNINV1
			LOC107809033	Dof	NtNINV1
			LOC107809033	Dof	NtNINV3
			LOC107809033	Dof	NtNINV4
			LOC107809033	Dof	NtVINV3
			LOC107809033	Dof	NtVINV3
			LOC107809033	Dof	NtVINV3
			LOC107809033	Dof	NtCWINV2
			LOC107809033	Dof	NtCWINV2
			LOC107809033	Dof	NtCWINV2
			LOC107809033	Dof	NtCWINV3
			LOC107809033	Dof	NtCWINV3
			LOC107809033	Dof	NtNINV8
			LOC107809033	Dof	NtCWINV5
			LOC107809033	Dof	NtCWINV5
			LOC107809033	Dof	NtCWINV5
			LOC107809033	Dof	NtCWINV5
			LOC107809033	Dof	NtCWINV7
			LOC107809033	Dof	NtNINV14
			LOC107809033	Dof	NtNINV14
			LOC107809033	Dof	NtNINV15
			LOC107809033	Dof	NtNINV15
			LOC107809033	Dof	NtNINV20
			LOC107809388	bHLH	NtNINV8
			LOC107809388	bHLH	NtNINV20
			LOC107809390	AP2	NtNINV12
			LOC107809390	AP2	NtNINV17
			LOC107810005	HD-ZIP	NtNINV19
			LOC107810059	WRKY	NtNINV18
			LOC107810607	HD-ZIP	NtVINV4
			LOC107810623	HD-ZIP	NtCWINV10
			LOC107810696	ZF-HD	NtNINV4
			LOC107810730	EIL	NtNINV3
			LOC107810730	EIL	NtNINV4
			LOC107810730	EIL	NtVINV1
			LOC107810761	MYB	NtNINV6
			LOC107810761	MYB	NtNINV13
			LOC107811137	CAMTA	NtNINV12
			LOC107811321	ERF	NtNINV5
			LOC107811321	ERF	NtCWINV10
			LOC107811409	MYB_related	NtNINV3
			LOC107811409	MYB_related	NtNINV6
			LOC107811409	MYB_related	NtVINV3
			LOC107811409	MYB_related	NtCWINV6
			LOC107811409	MYB_related	NtNINV13
			LOC107811409	MYB_related	NtNINV17
			LOC107811409	MYB_related	NtNINV17
			LOC107811551	TCP	NtVINV1
			LOC107811551	TCP	NtVINV1
			LOC107811551	TCP	NtNINV8
			LOC107811551	TCP	NtNINV8
			LOC107811551	TCP	NtCWINV6
			LOC107811551	TCP	NtCWINV6
			LOC107811551	TCP	NtNINV20
			LOC107811551	TCP	NtNINV20
			LOC107811762	CPP	NtNINV5
			LOC107811762	CPP	NtNINV5
			LOC107811762	CPP	NtCWINV12
			LOC107812294	Dof	NtNINV1
			LOC107812294	Dof	NtNINV3
			LOC107812294	Dof	NtVINV3
			LOC107812294	Dof	NtVINV3
			LOC107812294	Dof	NtNINV8
			LOC107812294	Dof	NtCWINV5
			LOC107812294	Dof	NtCWINV5
			LOC107812294	Dof	NtNINV11
			LOC107812294	Dof	NtNINV12
			LOC107812294	Dof	NtNINV14
			LOC107812294	Dof	NtNINV14
			LOC107812294	Dof	NtNINV15
			LOC107812294	Dof	NtNINV20
			LOC107813200	AP2	NtNINV6
			LOC107813200	AP2	NtCWINV6
			LOC107813200	AP2	NtNINV12
			LOC107813200	AP2	NtNINV13
			LOC107813200	AP2	NtNINV17
			LOC107813719	NAC	NtNINV7
			LOC107813719	NAC	NtNINV18
			LOC107813905	ERF	NtNINV5
			LOC107813905	ERF	NtVINV3
			LOC107813905	ERF	NtCWINV6
			LOC107813905	ERF	NtCWINV11
			LOC107813915	C2H2	NtNINV1
			LOC107813915	C2H2	NtVINV1
			LOC107813915	C2H2	NtNINV14
			LOC107814260	Trihelix	NtNINV3
			LOC107814260	Trihelix	NtNINV3
			LOC107814260	Trihelix	NtNINV3
			LOC107814260	Trihelix	NtNINV5
			LOC107814260	Trihelix	NtNINV6
			LOC107814260	Trihelix	NtNINV13
			LOC107814796	ERF	NtNINV3
			LOC107814796	ERF	NtNINV3
			LOC107814796	ERF	NtNINV5
			LOC107814796	ERF	NtCWINV6
			LOC107814854	FAR1	NtNINV3
			LOC107814854	FAR1	NtCWINV4
			LOC107814854	FAR1	NtCWINV4
			LOC107814854	FAR1	NtCWINV7
			LOC107816084	bZIP	NtNINV3
			LOC107816084	bZIP	NtNINV7
			LOC107816084	bZIP	NtNINV7
			LOC107816084	bZIP	NtNINV18
			LOC107816084	bZIP	NtNINV18
			LOC107816163	Trihelix	NtCWINV4
			LOC107816356	ERF	NtNINV5
			LOC107816356	ERF	NtCWINV1
			LOC107816356	ERF	NtNINV8
			LOC107816356	ERF	NtNINV9
			LOC107816356	ERF	NtCWINV6
			LOC107816356	ERF	NtCWINV8
			LOC107816356	ERF	NtNINV20
			LOC107816670	ERF	NtNINV3
			LOC107816762	E2F/DP	NtCWINV6
			LOC107816762	E2F/DP	NtCWINV6
			LOC107817374	MYB	NtNINV4
			LOC107817374	MYB	NtNINV7
			LOC107817374	MYB	NtNINV8
			LOC107817374	MYB	NtNINV18
			LOC107817374	MYB	NtNINV20
			LOC107817958	ERF	NtNINV5
			LOC107817958	ERF	NtCWINV9
			LOC107817975	G2-like	NtCWINV5
			LOC107818082	WRKY	NtNINV18
			LOC107818849	WRKY	NtNINV18
			LOC107819058	MIKC_MADS	NtNINV8
			LOC107819058	MIKC_MADS	NtNINV20
			LOC107819325	ERF	NtNINV5
			LOC107819448	bZIP	NtNINV5
			LOC107819448	bZIP	NtNINV14
			LOC107819448	bZIP	NtCWINV12
			LOC107820162	NAC	NtNINV7
			LOC107820162	NAC	NtCWINV9
			LOC107820490	WRKY	NtNINV18
			LOC107820624	ERF	NtNINV5
			LOC107821033	MIKC_MADS	NtNINV6
			LOC107821033	MIKC_MADS	NtCWINV3
			LOC107821033	MIKC_MADS	NtCWINV6
			LOC107821033	MIKC_MADS	NtNINV13
			LOC107821033	MIKC_MADS	NtNINV14
			LOC107821033	MIKC_MADS	NtNINV19
			LOC107822143	MYB_related	NtNINV3
			LOC107822143	MYB_related	NtNINV17
			LOC107822143	MYB_related	NtNINV17
			LOC107822582	ERF	NtNINV5
			LOC107822582	ERF	NtVINV3
			LOC107822582	ERF	NtCWINV6
			LOC107822582	ERF	NtCWINV10
			LOC107822613	bZIP	NtNINV14
			LOC107822613	bZIP	NtCWINV12
			LOC107822903	bZIP	NtNINV14
			LOC107822903	bZIP	NtCWINV12
			LOC107823205	Dof	NtNINV1
			LOC107823205	Dof	NtVINV3
			LOC107823205	Dof	NtCWINV5
			LOC107823205	Dof	NtNINV12
			LOC107823205	Dof	NtNINV14
			LOC107823205	Dof	NtNINV14
			LOC107823205	Dof	NtNINV15
			LOC107823205	Dof	NtNINV19
			LOC107824071	Nin-like	NtNINV4
			LOC107824071	Nin-like	NtVINV2
			LOC107824071	Nin-like	NtNINV10
			LOC107824071	Nin-like	NtCWINV7
			LOC107824071	Nin-like	NtNINV11
			LOC107824387	bZIP	NtNINV14
			LOC107824973	LBD	NtNINV3
			LOC107824973	LBD	NtCWINV4
			LOC107824973	LBD	NtCWINV4
			LOC107824973	LBD	NtCWINV11
			LOC107824973	LBD	NtCWINV11
			LOC107824973	LBD	NtNINV17
			LOC107825059	ERF	NtNINV3
			LOC107825059	ERF	NtCWINV6
			LOC107825059	ERF	NtCWINV11
			LOC107825132	Trihelix	NtNINV3
			LOC107825132	Trihelix	NtNINV6
			LOC107825132	Trihelix	NtNINV13
			LOC107825872	bZIP	NtNINV14
			LOC107825872	bZIP	NtCWINV12
			LOC107826136	ERF	NtNINV5
			LOC107826136	ERF	NtCWINV10
			LOC107826452	TCP	NtVINV1
			LOC107826452	TCP	NtVINV1
			LOC107826452	TCP	NtNINV8
			LOC107826452	TCP	NtCWINV4
			LOC107826452	TCP	NtCWINV6
			LOC107826452	TCP	NtCWINV6
			LOC107826452	TCP	NtNINV17
			LOC107826452	TCP	NtNINV20
			LOC107826673	NAC	NtCWINV7
			LOC107826703	NAC	NtCWINV6
			LOC107826816	C2H2	NtNINV8
			LOC107826816	C2H2	NtCWINV12
			LOC107826816	C2H2	NtNINV20
			LOC107826836	E2F/DP	NtCWINV5
			LOC107827249	WRKY	NtCWINV2
			LOC107827424	MYB_related	NtNINV2
			LOC107827424	MYB_related	NtCWINV7
			LOC107827609	MYB	NtCWINV10
			LOC107827609	MYB	NtNINV18
			LOC107827621	Dof	NtNINV3
			LOC107827621	Dof	NtCWINV5
			LOC107827621	Dof	NtNINV11
			LOC107827621	Dof	NtNINV12
			LOC107827800	MYB	NtNINV3
			LOC107827821	NAC	NtNINV7
			LOC107827909	GATA	NtVINV2
			LOC107828102	SRS	NtCWINV6
			LOC107828216	LBD	NtNINV3
			LOC107828216	LBD	NtNINV3
			LOC107828216	LBD	NtCWINV4
			LOC107828216	LBD	NtCWINV11
			LOC107828216	LBD	NtCWINV11
			LOC107828216	LBD	NtNINV17
			LOC107828273	ERF	NtCWINV11
			LOC107828746	WRKY	NtNINV18
			LOC107828891	ERF	NtNINV5
			LOC107828891	ERF	NtCWINV9
			LOC107828891	ERF	NtCWINV10
			LOC107828891	ERF	NtCWINV11
			LOC107829180	RAV	NtCWINV3
			LOC107829243	TCP	NtVINV1
			LOC107829243	TCP	NtVINV1
			LOC107829243	TCP	NtNINV8
			LOC107829243	TCP	NtCWINV6
			LOC107829243	TCP	NtNINV20
			LOC107829848	WRKY	NtNINV18
			LOC107830213	TCP	NtNINV3
			LOC107830213	TCP	NtVINV1
			LOC107830213	TCP	NtVINV1
			LOC107830213	TCP	NtNINV8
			LOC107830213	TCP	NtCWINV6
			LOC107830213	TCP	NtNINV17
			LOC107830213	TCP	NtNINV20
			LOC107830371	ERF	NtNINV5
			LOC107830371	ERF	NtCWINV10
			LOC107830873	ERF	NtNINV5
			LOC107830873	ERF	NtCWINV1
			LOC107830873	ERF	NtCWINV8
			LOC107830873	ERF	NtCWINV11
			LOC107830873	ERF	NtCWINV11
			LOC107830873	ERF	NtCWINV11
			LOC107830890	bHLH	NtNINV8
			LOC107830890	bHLH	NtNINV8
			LOC107830890	bHLH	NtNINV20
			LOC107830890	bHLH	NtNINV20
			LOC107831029	GATA	NtNINV7
			LOC107831029	GATA	NtNINV9
			LOC107831029	GATA	NtCWINV7
			LOC107831331	LBD	NtNINV3
			LOC107831331	LBD	NtCWINV4
			LOC107831331	LBD	NtCWINV4
			LOC107831331	LBD	NtCWINV5
			LOC107831331	LBD	NtNINV17
			LOC107831871	NAC	NtCWINV2
			LOC107831871	NAC	NtCWINV9
			LOC107832799	NAC	NtCWINV6

## Sheet: Table S6
TABLE S6: TPM values of NtINVs in different tissues
gene	Seed(3 days after sowing)	Root-1(seedling stage)	Root-2(mature stage)	Root-3(2 days after topping stage)	Stem-1(seedling, mature and topping stage mixed)	Stem-3(2 days after topping)	Leaf-1(seedling stage)	Leaf-2(mature stage)	Leaf-3(2 days after topping stage)	Blade(24 hous in vitro)	Vein(mature stage)	Axillary bud(2 days after topping)	Callus(callus)
NtNINV1	0.237043	0.127958	0.143556	0.186442	0.0423111	1.29738	0.413458	0.112517	0.1841	0.274965	0.151288	0.18145	0.262421
NtNINV2	0.00822913	0.00929473	0	0.09176	0.0116351	0.313593	0.0089617	0.0217212	0.0167105	0.013535	0.00872023	0.0160166	0.011028
NtNINV4	0.117708	0.141373	0.236104	0.199082	0.235705	0.685304	0.508072	0.475983	0.625403	0.263972	0.258787	0.248517	0.230859
NtNINV5	0.108294	0.516866	0.142888	0.119999	0.193196	0.116697	0.120791	0.00806466	0.0200835	0.119877	0.1205	0.0276196	0.0437766
NtCWINV1	0.343765	0.00966215	0.0253032	0.0116299	0.00286447	0.00807663	0.0917456	0.0526957	0.00735958	0.0488978	0.0032727	0.122505	0.0314243
NtVINV2	1.06032	0.391902	0.618974	0.511368	1.72712	0.911148	2.24965	1.68638	3.23909	1.84112	3.02587	1.4171	1.24327
NtNINV6	0.0197451	0.0477769	0.023922	0.0294574	0.0084091	0.00726087	0.00220956	0	0.0130435	0	0	0.227298	0.0336991
NtCWINV2	0.793039	0.0116928	0.0361168	0.0104082	0.0478878	0.00543188	0.0499917	0.522306	0	0	0.00938163	0.0450213	0.0826671
NtNINV7	0.0162389	0.080047	0.00668196	0.0202914	0	0.00299721	0	0	0	0	0	0	0
NtNINV8	0.0347946	0.332466	0.0354956	0	0.0484375	0.0470672	0.0395245	0.0254854	0.0377924	0.0359686	0.130509	0.0497216	0.0509247
NtNINV9	0.199395	0.38487	0.163435	0.238731	0.379285	0.360674	0.601446	0.364286	0.668957	0.729325	0.652022	0.280799	0.400967
NtNINV10	0.00404521	0.00411908	0.00185917	0.00327706	0.00459658	0.00231452	0.0375081	0.000597357	0.00518188	0.00325426	0.00212736	0.00162275	0.00241145
NtCWINV4	0	0	0	0	0	0.00169631	0	0	0	0	0	0.054118	0
NtCWINV6	0	0	0	0	0	0.000729692	0	0	0	0	0.00159558	0	0.00068104
NtCWINV7	0	0	0	0	0	0	0	0	0	0	0	0	1.63096
NtCWINV8	0.312363	0.0082293	0.0201523	0.00867463	0.00296317	0.00687891	0.0808105	0.0477272	0.0062682	0.0426799	0.00261158	0.107464	0.0269518
NtCWINV9	0.0189327	0.00494732	0.0246439	0.0203153	0	0.135236	0.00181913	0	0.0073365	0.0407926	0	0.000889723	0.026587
NtNINV11	0.0222039	0.00238557	0.0630411	0.0175522	0.0112298	0.00582739	0	0	0.0187179	0.00382692	0	0.0273758	0.0267397
NtNINV12	0.00753801	0.00354505	0.000610781	0.000458084	0.00898352	0.00542574	0.05653	0.0550845	0.042477	0.0130299	0.00973681	0.1401	0.00640808
NtNINV13	0.0196204	0.0590191	0.0235775	0.0461993	0.00864109	0.00703868	0.00225887	0	0.0130435	0	0	0.250388	0.033343
NtNINV14	0.176662	0.219816	0.234236	0.180901	0.200581	0.193406	0.423674	0.111728	0.089293	0.372279	0.120157	0.187315	0.208915
NtCWINV11	0.570443	0.0739123	0.200695	0.100476	0.00934397	0.0045456	0.0151628	0.358404	0	0	0.0112341	0	0.022612
NtNINV15	0.0608784	0.0387307	0.100337	0.0990466	0.223409	0.399757	0.0265755	0.0262961	0.0898433	0.0339675	0.047488	0.0460264	0.50236
NtNINV16	0	0	0	0	0.00284958	0.00736078	0.0216911	0.0172621	0.00286121	0	0.000146344	0.0514271	0
NtNINV17	0.195034	0.270456	1.11642	0.276189	0.0784627	0.124312	0.205608	0.0465263	0.0843525	0.0596277	0.133076	0.306329	0.442734
NtNINV18	0.0105664	0.0117307	0.0146681	0.0137407	0	0.00895123	0	0	0	0	0	0	0
NtCWINV12	0	0	0.00120333	0.00637765	0	0	0	0	0	0	0	0.212147	0
NtNINV19	0.00704331	0.0147222	0.0432117	0.00970625	0.0241601	0.00166146	0.00142333	0	0	0.00458045	0.0579143	0.00165074	0.0465297
NtNINV20	0.03492	0.336125	0.0349691	0.399787	0.048851	0.0427489	0.0396657	0.0256166	0.0382324	0.0359686	0.20583	0.0500761	0.051182

## Sheet: Table S7
TABLE S7: The Log2FC values of NtINVs in tobacco under stress treatment
Gene	Cold	Drought	NaCl	ABA	Cadmium	CMV	PVY	P.nicotianae	Topping
NtCWINV1	1.84131	0.849755	1.82379	-0.0639087	1.33075	0.987776	2.95767	2.62858	0.00866448
NtCWINV10	6.18905	0.262933	-0.412671	-2.78062	1.52377	0.603797	3.4735	0.564391	0.156602
NtCWINV11	1.45822	0.804518	-1.20034	-2.41267	0.761027	0.665503	0.307072	0	0.0756882
NtCWINV12	0	0	-0.412671	-2.78062	1.99122	0	0	0	0
NtCWINV2	0.529055	1.24046	-2.63144	-1.8049	1.52021	0.715193	0.137438	0.62499	0.0207478
NtCWINV3	4.33472	0.145916	-0.412671	-2.78062	1.47884	0.69195	6.08804	0.314639	0.086866
NtCWINV4	0	0	-0.412671	-2.78062	0.505686	0	0	0	0
NtCWINV5	0	0	-0.412671	-2.78062	0.505679	0	0	0	0
NtCWINV6	0	0	-0.412671	-2.78062	0	0	0	0	0
NtCWINV7	0.710778	0.886566	1.48781	0	0.753724	0.822768	1.39254	1.00893	1.1435
NtCWINV8	1.81519	0.940876	-0.509172	-0.0639087	1.68129	0.990876	2.90791	1.72149	0.00106322
NtCWINV9	4.5057	0.149011	-0.412671	-2.78062	1.52218	0.636793	6.34868	0.324887	0.120153
NtNINV1	2.06055	1.0093	0.348802	-1.17175	1.4376	0.935981	2.64087	0.592532	0.117867
NtNINV10	1.32905	1.20128	0.682506	0.990144	0.71844	1.04222	0.840306	2.30447	0.191681
NtNINV11	0.177977	0.95833	1.82379	2.31946	0.716481	0.829677	1.30737	1.65547	0.171683
NtNINV12	0.969447	1.04386	-0.294431	-1.15551	0	0.80189	0.7848	0.600816	0.000139134
NtNINV13	0.123628	3.54567	1.0208	2.14582	0.973218	0.703201	0	2.74372	0.0163058
NtNINV14	2.21812	0.994079	-0.0146182	-1.17175	0.899962	0.972494	2.46131	0.843459	0.111628
NtNINV15	1.30196	1.15053	0.0478759	-0.156326	0.803321	0.863641	1.04706	1.07597	0.398835
NtNINV16	0.781141	1.73604	-0.162467	-0.326684	0	0.757054	0.821013	1.63875	0.00481375
NtNINV17	0.969346	0.997864	-0.315507	-2.08665	0.772469	0.924184	1.53342	1.28856	0.377846
NtNINV18	2.76354	0.246683	-1.38753	-1.13355	1.13945	0.578669	2.82969	0.704411	0.0362705
NtNINV19	1.97384	1.25419	-0.369854	-0.931614	0.932093	1.06478	1.38459	0.319666	0.143954
NtNINV2	1.32525	0.851441	-0.287979	-0.227427	0.927017	0.765473	1.69584	0.847513	0.113184
NtNINV20	1.11433	0	0.0600173	-0.287627	0.991336	0.868156	1.24198	0.587719	0.286923
NtNINV3	1.72299	1.15163	-0.385063	-0.936149	1.19812	1.04402	1.86619	0.399013	0.106533
NtNINV4	1.31703	1.06869	-0.245345	-0.557478	0.926299	0.833944	0.988473	0.741214	0.138027
NtNINV5	0.816391	0.679438	0.0600173	-0.287627	0.839878	0.825305	1.37114	0.75845	0.451571
NtNINV6	0.123628	3.65971	-0.287979	2.14582	1.03592	0.794305	0	2.76958	0.0259138
NtNINV7	3.64451	2.31731	0.348802	-1.57162	1.03965	2.07478	1.02554	0.181563	0.042209
NtNINV8	1.11394	0	0.0600173	-0.287627	0.993534	0.86975	1.2203	0.583461	0.257706
NtNINV9	0.402589	0.939817	0.311958	0.149693	0.621595	0.993651	1.0122	2.13257	0.107025
NtVINV1	0.709393	0.8801	-0.100841	0.279343	1.33352	0.962034	1.00489	0.91323	0.0928805
NtVINV2	0.40217	0.788651	-0.0339025	0.0802626	1.18347	0.924589	1.01917	1.08958	0.106957
NtVINV3	1.12114	0	2.62191	-2.23978	0.395547	0.705945	0.150775	2.03346	0.0684045
NtVINV4	0.737475	0	2.62191	-2.23978	0.192045	0.851549	0.0628924	2.74921	0.146049

## Sheet: Table S8
TABLE S8: Primers used for qRT-PCR
Primer	Sequence
NtCWINV7-RT-F	AACGCTAAGGACAAACCAAGT
NtCWINV7-RT-R	TGTGCACCAGTGACACCAAAA
NtNINV10-RT-F	TTATCCTGCTCTTGAGGGCC
NtNINV10-RT-R	GAGCAAAGTTGGCCAGGATC
NtNINV11-RT-F	CTTTTATGGCTCCTCACGGC
NtNINV11-RT-R	CAGCCTCGTTTCAGCAAGTT
NtNINV13-RT-F	TTGCAGTAGTAGTGTGGCCG
NtNINV13-RT-R	ATCGAGTGAGCCCTTCCTCT
NtNINV17-RT-F	AGTCTTGCTGAAACTCCCGA
NtNINV17-RT-R	TGAGCATCCATCAGCACAGA
NtNINV1-RT-F	TCGAGAAGCACGTACACTGT
NtNINV1-RT-R	TCACAGAAAACCAGCCAAGC
NtNINV2-RT-F	TCTGGTCGCTGATATGCCTT
NtNINV2-RT-R	TAGGACCAAGGCGTGTTCTT
NtNINV3-RT-F	GGACAAGCAAATGAAGCCTGC
NtNINV3-RT-R	ATGCAGTCCCCATTAGCACAC
NtNINV4-RT-F	CATAATGGAGGTGCATGGCC
NtNINV4-RT-R	GCGTTCCTCTGCAACTTCAA
NtNINV9-RT-F	TCCGGGGAGTTTTCATGTCA
NtNINV9-RT-R	TCTGCTGATACCTCGTGTCC
NtVINV4-RT-F	CTTACACCCAATTACCGGCG
NtVINV4-RT-R	GACACTCTTTTGGGTCGTCG
